# Supplementary material for: An Immune Gene Signature Stratifies Breast Cancer Prognosis Through iCAF-Driven Immunosuppressive Microenvironment
Source: Biomedicines. 2025 Dec 2;13(12):2966. doi: 10.3390/biomedicines13122966 (PMC12730545; doi:10.3390/biomedicines13122966)
Supplement: Supplementary file 1 [file biomedicines-13-02966-s001.zip]

Archive with 2 entries (2 files):
- biomedicines-3946031.Supplementary Figure.pdf
- biomedicines-3946031.Supplementary Table.xlsx
