# Supplementary material for: An Immune Gene Signature Stratifies Breast Cancer Prognosis Through iCAF-Driven Immunosuppressive Microenvironment
Source: Biomedicines. 2025 Dec 2;13(12):2966. doi: 10.3390/biomedicines13122966 (PMC12730545; doi:10.3390/biomedicines13122966)
Supplement: Supplementary file 1 [file biomedicines-13-02966-s001.zip › biomedicines-3946031.Supplementary Table.xlsx]

## Sheet: Table S1
Table S1: Clinical data of 1075 tumor samples from TCGA database
ID	Raw_ID	age	gender	stage	T	N	M	status	time
Tumor_1	TCGA-E2-A1B1-01	0	0	IIB	0	1	0	0	2653
Tumor_10	TCGA-E2-A1IH-01	1	0	I	0	0	0	0	1026
Tumor_100	TCGA-AN-A0FW-01	1	0	IIIA	0	1	0	0	11
Tumor_1000	TCGA-AN-A03X-01	1	0	IIA	0	0	0	0	10
Tumor_1001	TCGA-D8-A13Y-01	0	0	IA	0	0	0	0	1728
Tumor_1002	TCGA-AC-A23G-01	1	0	IIA	0	1	NA	0	2248
Tumor_1003	TCGA-B6-A3ZX-01	0	0	IV	1	1	1	1	1152
Tumor_1004	TCGA-BH-A8FZ-01	0	0	IA	0	0	0	0	574
Tumor_1005	TCGA-B6-A0WV-01	1	0	IIB	0	1	0	1	2417
Tumor_1006	TCGA-E9-A22E-01	0	0	IIIA	0	1	0	0	1269
Tumor_1007	TCGA-AR-A0TV-01	1	0	IIA	0	0	0	0	2288
Tumor_1008	TCGA-AR-A5QQ-01	1	0	IIIA	1	1	0	1	322
Tumor_1009	TCGA-AR-A1AS-01	0	0	IIB	0	1	0	0	1150
Tumor_101	TCGA-AQ-A54O-01	0	1	IIA	0	0	0	0	1001
Tumor_1010	TCGA-E2-A1B0-01	0	0	IIIA	0	1	0	0	1631
Tumor_1011	TCGA-A2-A04N-01	1	0	IA	0	0	0	0	4354
Tumor_1012	TCGA-AR-A1AL-01	0	0	IIIA	1	1	0	0	2971
Tumor_1013	TCGA-GM-A2DC-01	0	0	IIA	0	1	0	0	2535
Tumor_1014	TCGA-AN-A0AR-01	0	0	IIA	0	0	0	0	10
Tumor_1015	TCGA-C8-A278-01	0	0	IIIA	0	1	0	0	297
Tumor_1016	TCGA-HN-A2OB-01	0	0	IIB	0	1	0	1	1900
Tumor_1017	TCGA-A2-A0EY-01	0	0	IIB	0	1	0	0	1925
Tumor_1018	TCGA-AR-A1AW-01	1	0	IIA	0	0	0	0	2632
Tumor_1019	TCGA-GI-A2C9-01	0	0	IIB	1	0	NA	0	3342
Tumor_102	TCGA-S3-AA15-01	0	0	IIB	0	1	0	0	525
Tumor_1020	TCGA-GM-A2DN-01	0	0	IIA	0	0	0	0	3091
Tumor_1021	TCGA-D8-A1XL-01	0	0	IIB	0	1	NA	0	606
Tumor_1022	TCGA-BH-A0H3-01	0	0	I	0	0	0	0	1928
Tumor_1023	TCGA-EW-A6SD-01	0	0	IIB	0	1	0	0	1010
Tumor_1024	TCGA-BH-A0W5-01	1	0	IIA	0	1	0	0	1288
Tumor_1025	TCGA-A2-A0ST-01	0	0	IIA	0	1	0	0	3017
Tumor_1026	TCGA-A7-A0CG-01	1	0	IIA	0	0	0	0	1043
Tumor_1027	TCGA-C8-A1HL-01	0	0	IIIA	1	1	0	0	317
Tumor_1028	TCGA-A2-A3KD-01	0	0	IIIA	1	1	0	0	1206
Tumor_1029	TCGA-BH-A1EU-01	1	0	I	0	0	0	1	1286
Tumor_1030	TCGA-AN-A0FD-01	1	0	IIA	0	0	0	0	196
Tumor_1031	TCGA-B6-A0WX-01	0	0	IIIA	1	1	0	1	639
Tumor_1032	TCGA-LL-A8F5-01	0	0	IIA	0	0	NA	0	596
Tumor_1033	TCGA-A8-A076-01	1	0	IIA	0	0	0	0	1642
Tumor_1034	TCGA-E2-A14V-01	0	0	IIB	0	1	0	0	1042
Tumor_1035	TCGA-A2-A0CV-01	0	0	IIB	0	1	0	0	3011
Tumor_1036	TCGA-BH-A0BP-01	1	0	I	0	0	0	1	2296
Tumor_1037	TCGA-A2-A04V-01	0	0	IIA	0	0	0	1	1920
Tumor_1038	TCGA-GM-A2D9-01	1	0	I	0	0	0	1	1812
Tumor_1039	TCGA-BH-A1F5-01	0	0	IIA	0	1	0	1	2712
Tumor_104	TCGA-D8-A1JE-01	0	0	IIA	0	1	0	0	575
Tumor_1040	TCGA-E9-A3QA-01	0	0	IIA	0	0	0	0	918
Tumor_1041	TCGA-A7-A0CD-01	1	0	I	0	0	0	0	1165
Tumor_1042	TCGA-BH-A0B7-01	0	0	IIB	0	1	0	0	2559
Tumor_1043	TCGA-D8-A1JB-01	0	0	IIB	0	1	0	0	1688
Tumor_1044	TCGA-C8-A1HJ-01	0	0	IIA	0	0	0	0	5
Tumor_1045	TCGA-E2-A1IE-01	0	0	IIB	0	1	0	0	2362
Tumor_1046	TCGA-A7-A4SC-01	0	0	IIB	1	0	NA	0	446
Tumor_1047	TCGA-BH-A0C7-01	0	0	IIB	0	1	0	0	2767
Tumor_1048	TCGA-E9-A22A-01	1	0	IIA	0	0	0	0	1189
Tumor_1049	TCGA-AC-A2QI-01	1	0	IIIA	1	1	NA	0	588
Tumor_105	TCGA-AR-A2LH-01	0	0	III	1	1	0	1	616
Tumor_1050	TCGA-AC-A3W6-01	1	0	IIIA	1	1	NA	0	602
Tumor_1051	TCGA-A8-A079-01	1	0	IIIB	1	1	0	0	274
Tumor_1053	TCGA-A8-A07R-01	1	0	IIIC	0	1	0	0	273
Tumor_1054	TCGA-A2-A0SW-01	1	0	IV	0	1	1	1	1365
Tumor_1055	TCGA-AR-A0TW-01	0	0	IIIA	1	1	0	0	3009
Tumor_1056	TCGA-D8-A1XC-01	1	0	IIIB	1	1	0	1	377
Tumor_1057	TCGA-E2-A109-01	0	0	IIA	0	0	0	0	1417
Tumor_1058	TCGA-AR-A1AJ-01	1	0	I	0	0	0	0	3072
Tumor_1059	TCGA-E9-A22D-01	0	0	IIA	0	0	0	0	1248
Tumor_106	TCGA-AC-A2FK-01	0	0	IIIC	0	1	0	0	2650
Tumor_1060	TCGA-E9-A54X-01	1	0	IA	0	0	0	0	727
Tumor_1061	TCGA-AC-A2FG-01	1	0	IIB	0	1	NA	0	1853
Tumor_1062	TCGA-A2-A25B-01	0	0	IIB	0	1	0	0	1291
Tumor_1063	TCGA-A1-A0SI-01	0	0	IIB	0	1	0	0	635
Tumor_1064	TCGA-C8-A274-01	0	0	IIA	0	0	0	0	508
Tumor_1065	TCGA-E2-A15F-01	0	0	I	0	0	0	0	658
Tumor_1066	TCGA-A8-A07I-01	1	0	IIIA	0	1	0	0	426
Tumor_1067	TCGA-E9-A2JT-01	0	0	IIA	0	0	0	0	288
Tumor_1068	TCGA-E2-A156-01	0	0	I	0	0	0	0	726
Tumor_1069	TCGA-C8-A12P-01	0	0	IIB	0	1	0	0	358
Tumor_107	TCGA-AQ-A04L-01	0	0	IIA	0	0	NA	0	3957
Tumor_1070	TCGA-A2-A4RX-01	1	0	IIA	0	0	0	0	742
Tumor_1071	TCGA-D8-A1JP-01	1	0	IA	0	0	0	0	639
Tumor_1072	TCGA-D8-A3Z6-01	0	0	IIIC	1	1	0	0	563
Tumor_1073	TCGA-OL-A66K-01	1	0	IIA	0	0	NA	1	1275
Tumor_1074	TCGA-AN-A0AS-01	1	0	IIIA	0	1	0	0	10
Tumor_1075	TCGA-A2-A0YM-01	1	0	IIA	0	0	0	0	965
Tumor_1076	TCGA-AC-A3QP-01	1	0	IIB	0	1	NA	0	675
Tumor_1077	TCGA-D8-A1XZ-01	1	0	IIIA	0	1	NA	0	466
Tumor_1078	TCGA-A8-A09D-01	0	0	IIB	0	1	0	0	1522
Tumor_1079	TCGA-EW-A1P1-01	1	0	IIIC	0	1	NA	0	1210
Tumor_108	TCGA-AR-A2LO-01	0	0	IIB	0	1	0	0	1198
Tumor_1080	TCGA-E2-A15E-01	0	0	IIA	0	1	0	0	630
Tumor_1081	TCGA-A7-A4SF-01	0	0	IIA	0	0	0	0	545
Tumor_1082	TCGA-A2-A04U-01	0	0	IIA	0	0	0	0	2654
Tumor_1083	TCGA-GM-A2DH-01	0	0	I	0	0	0	0	2193
Tumor_1084	TCGA-E2-A1B4-01	1	0	IIIA	0	1	0	1	1004
Tumor_1085	TCGA-GM-A2DF-01	0	0	IIA	0	1	0	0	2155
Tumor_1086	TCGA-A2-A1G4-01	1	0	IIIA	1	1	0	0	595
Tumor_1087	TCGA-A2-A3XV-01	0	0	IIA	0	0	0	0	996
Tumor_1088	TCGA-D8-A1XM-01	0	0	IA	0	0	0	0	538
Tumor_1089	TCGA-A8-A08J-01	0	0	IV	1	1	1	1	1127
Tumor_109	TCGA-A7-A6VW-01	0	0	IIA	0	0	0	0	285
Tumor_1090	TCGA-AO-A03P-01	0	0	IIB	0	1	0	1	2911
Tumor_1091	TCGA-BH-A0DH-01	0	0	IIB	0	1	0	0	1156
Tumor_1092	TCGA-E9-A1N8-01	0	0	IIA	0	0	0	0	1039
Tumor_1093	TCGA-W8-A86G-01	1	0	IIA	0	0	NA	0	347
Tumor_1094	TCGA-E9-A1RG-01	0	0	IIIA	0	1	0	0	647
Tumor_1095	TCGA-C8-A12L-01	1	0	IIA	0	0	0	0	363
Tumor_1096	TCGA-BH-A5IZ-01	0	0	IIB	0	1	0	0	567
Tumor_1097	TCGA-A2-A0CS-01	1	0	IV	1	1	1	1	2348
Tumor_1098	TCGA-D8-A27R-01	0	0	IIIC	0	1	0	0	307
Tumor_1099	TCGA-A8-A06P-01	0	0	IIIA	0	1	0	0	396
Tumor_11	TCGA-BH-A6R9-01	0	0	IIA	0	0	0	0	160
Tumor_110	TCGA-3C-AALJ-01	0	0	IIB	0	1	0	0	1474
Tumor_1100	TCGA-AN-A0XW-01	0	0	IIIA	0	1	0	0	170
Tumor_1101	TCGA-AN-A0AM-01	0	0	IIA	0	0	0	0	5
Tumor_1102	TCGA-AO-A1KR-01	0	0	IIA	0	0	0	0	2513
Tumor_111	TCGA-A2-A0D3-01	0	0	IA	0	0	0	0	1873
Tumor_112	TCGA-AQ-A04H-01	0	0	IIIA	0	1	NA	0	754
Tumor_113	TCGA-B6-A0IQ-01	0	0	IIIA	1	1	0	0	4285
Tumor_114	TCGA-EW-A1OV-01	0	0	IIB	0	1	NA	0	789
Tumor_115	TCGA-GM-A2DK-01	0	0	I	0	0	0	0	2645
Tumor_116	TCGA-D8-A1JU-01	0	0	IA	0	0	0	0	447
Tumor_117	TCGA-AO-A1KP-01	1	0	IIA	0	1	0	0	2953
Tumor_118	TCGA-AN-A0XT-01	0	0	IIIA	0	1	0	0	10
Tumor_119	TCGA-BH-A0HU-01	0	0	IA	0	0	0	0	392
Tumor_12	TCGA-BH-A0AW-01	0	0	IIA	0	1	0	0	622
Tumor_120	TCGA-LL-A6FQ-01	1	0	IIIA	0	1	NA	0	80
Tumor_121	TCGA-BH-A0W3-01	0	0	IIA	0	1	0	0	728
Tumor_122	TCGA-PE-A5DE-01	0	0	IIA	0	0	0	0	2645
Tumor_123	TCGA-LQ-A4E4-01	1	0	IIIA	1	1	NA	0	849
Tumor_124	TCGA-C8-A26W-01	0	0	IIB	0	1	0	0	381
Tumor_125	TCGA-D8-A73W-01	1	0	IIIA	1	1	NA	1	385
Tumor_126	TCGA-A2-A3XW-01	0	0	IIB	0	1	0	0	1712
Tumor_127	TCGA-BH-A0DL-01	0	0	IIA	0	0	0	0	2381
Tumor_128	TCGA-BH-A0E6-01	1	0	IA	0	0	0	0	293
Tumor_129	TCGA-E2-A14Y-01	0	0	IIA	0	0	0	0	2109
Tumor_13	TCGA-C8-A12V-01	0	0	IIA	0	0	0	0	385
Tumor_130	TCGA-AR-A2LN-01	1	0	IIA	0	0	0	0	1161
Tumor_131	TCGA-B6-A401-01	0	0	IIA	0	1	0	0	2596
Tumor_132	TCGA-D8-A1XJ-01	1	0	IIIA	1	1	NA	0	663
Tumor_133	TCGA-E9-A226-01	0	0	IIIA	0	1	0	1	1048
Tumor_134	TCGA-AR-A2LR-01	0	0	I	0	0	0	0	1742
Tumor_135	TCGA-B6-A0RE-01	0	0	X	NA	0	0	0	7777
Tumor_136	TCGA-AN-A0XP-01	1	0	IIIA	0	1	0	0	9
Tumor_137	TCGA-E9-A249-01	0	0	IIA	0	0	0	0	217
Tumor_138	TCGA-BH-A8G0-01	0	0	IIB	0	1	0	0	662
Tumor_139	TCGA-E9-A1N5-01	0	0	IIB	0	1	0	0	1120
Tumor_14	TCGA-AO-A12A-01	0	0	IIA	0	0	0	0	3112
Tumor_140	TCGA-BH-A1FC-01	1	0	IIA	0	1	0	1	3472
Tumor_141	TCGA-EW-A1P3-01	0	0	IIA	0	0	NA	0	1611
Tumor_142	TCGA-AN-A0AK-01	1	0	IIA	0	0	0	0	224
Tumor_143	TCGA-AO-A124-01	0	0	IIA	0	0	0	0	3506
Tumor_144	TCGA-C8-A1HN-01	0	0	IIA	0	0	0	0	394
Tumor_145	TCGA-AO-A0JG-01	0	0	IIIA	0	1	0	0	798
Tumor_146	TCGA-A8-A08T-01	0	0	IV	0	1	1	1	3409
Tumor_147	TCGA-E2-A15A-01	0	0	IIIC	0	1	0	0	710
Tumor_148	TCGA-C8-A12Q-01	1	0	IIIA	0	1	0	1	385
Tumor_149	TCGA-E2-A1L7-01	0	0	IIIA	0	1	0	0	1836
Tumor_15	TCGA-E9-A3Q9-01	1	0	IIIC	1	1	0	0	1001
Tumor_150	TCGA-B6-A0I6-01	0	0	IIA	0	1	0	1	991
Tumor_151	TCGA-D8-A1XS-01	0	1	IIIC	0	1	0	0	496
Tumor_153	TCGA-AR-A5QP-01	0	0	IIB	0	1	0	0	1185
Tumor_154	TCGA-LL-A740-01	0	0	IA	0	0	NA	0	441
Tumor_155	TCGA-E2-A15C-01	0	0	I	0	0	0	0	694
Tumor_157	TCGA-A7-A425-01	1	0	IIIC	1	1	NA	0	447
Tumor_158	TCGA-BH-A202-01	0	0	II	0	0	0	0	795
Tumor_159	TCGA-A2-A0CU-01	1	0	IIA	0	0	0	1	158
Tumor_16	TCGA-AO-A03R-01	0	0	IIB	0	1	0	0	2091
Tumor_160	TCGA-A2-A0YC-01	0	0	IIB	0	1	0	0	990
Tumor_161	TCGA-D8-A27P-01	0	0	IA	0	0	0	0	49
Tumor_162	TCGA-AC-A5XS-01	1	0	IIA	0	0	NA	0	588
Tumor_163	TCGA-AR-A0TS-01	0	0	IIB	0	1	0	0	2558
Tumor_164	TCGA-AN-A0AT-01	0	0	IIA	0	0	0	0	10
Tumor_165	TCGA-OL-A6VR-01	0	0	IA	0	0	NA	0	1220
Tumor_166	TCGA-AR-A5QM-01	0	0	IIA	0	0	0	0	2231
Tumor_167	TCGA-C8-A131-01	1	0	IIIA	0	1	0	0	411
Tumor_168	TCGA-OK-A5Q2-01	0	0	II	0	1	NA	0	64
Tumor_169	TCGA-A8-A0A2-01	1	0	IIA	0	0	0	0	579
Tumor_17	TCGA-BH-A0B6-01	0	0	I	0	0	0	0	2483
Tumor_170	TCGA-BH-A0B4-01	1	1	IIIA	0	1	0	0	1191
Tumor_171	TCGA-BH-A0HK-01	1	0	IIB	0	1	0	0	178
Tumor_172	TCGA-A8-A07U-01	1	0	IIIA	0	1	0	0	760
Tumor_173	TCGA-BH-A18R-01	0	0	IIA	0	1	0	1	1142
Tumor_174	TCGA-S3-AA11-01	1	0	IIA	0	0	0	0	421
Tumor_175	TCGA-A2-A4S3-01	0	0	IIB	0	1	0	0	666
Tumor_176	TCGA-C8-A12W-01	0	0	IIIB	1	1	0	0	385
Tumor_177	TCGA-BH-A0RX-01	0	0	IIA	0	0	0	0	170
Tumor_178	TCGA-AR-A1AK-01	1	0	I	0	0	0	0	3159
Tumor_179	TCGA-A8-A07S-01	1	0	IIA	0	0	0	0	243
Tumor_18	TCGA-AR-A24N-01	0	0	I	0	0	0	0	3035
Tumor_180	TCGA-E2-A10F-01	0	0	IIA	0	0	0	0	878
Tumor_181	TCGA-Z7-A8R6-01	0	0	I	0	0	0	0	3256
Tumor_182	TCGA-A7-A426-01	0	0	IIIC	1	1	NA	0	364
Tumor_183	TCGA-V7-A7HQ-01	1	0	IIIA	0	1	0	0	2033
Tumor_184	TCGA-OL-A66N-01	0	0	IIIC	1	1	NA	0	792
Tumor_185	TCGA-BH-A204-01	1	0	IIB	0	1	0	1	2534
Tumor_186	TCGA-E9-A5UO-01	0	0	IIA	0	0	0	0	785
Tumor_187	TCGA-AR-A2LL-01	1	0	IIB	1	0	0	0	2012
Tumor_188	TCGA-BH-A0B8-01	0	0	I	0	0	0	0	1569
Tumor_189	TCGA-D8-A27H-01	1	0	IIA	0	0	0	0	397
Tumor_19	TCGA-A7-A13D-01	0	0	IIA	0	0	0	0	965
Tumor_190	TCGA-BH-A28Q-01	0	0	IIB	0	1	0	0	1119
Tumor_191	TCGA-A2-A0T0-01	0	0	IIB	0	1	0	0	533
Tumor_192	TCGA-BH-A0HN-01	1	0	IA	0	0	0	0	516
Tumor_193	TCGA-BH-A0H9-01	1	0	IIA	0	0	0	0	1247
Tumor_194	TCGA-C8-A135-01	0	0	IIB	0	1	0	0	393
Tumor_195	TCGA-AO-A12E-01	0	0	IIB	1	0	0	0	2142
Tumor_196	TCGA-A8-A08P-01	1	0	IIIA	0	1	0	0	943
Tumor_197	TCGA-E9-A54Y-01	0	0	IIIA	0	1	0	0	725
Tumor_198	TCGA-D8-A1XT-01	0	0	IIA	0	1	0	0	506
Tumor_199	TCGA-E9-A3X8-01	0	0	IIB	0	1	0	0	926
Tumor_2	TCGA-AR-A24O-01	0	0	IIIA	1	1	0	0	3607
Tumor_20	TCGA-AO-A125-01	1	0	IIA	0	0	0	0	3456
Tumor_200	TCGA-E9-A1R4-01	1	0	IA	0	0	0	0	186
Tumor_201	TCGA-AR-A0U0-01	1	0	IIB	0	1	0	0	1988
Tumor_202	TCGA-AO-A0J5-01	0	0	IV	1	1	1	1	792
Tumor_203	TCGA-B6-A0WW-01	0	0	X	0	1	NA	1	558
Tumor_205	TCGA-E2-A1IL-01	1	0	IIA	0	1	0	0	118
Tumor_206	TCGA-A7-A26E-01	1	0	IIIA	1	1	NA	0	954
Tumor_207	TCGA-AC-A2B8-01	1	0	IIB	1	0	0	0	677
Tumor_208	TCGA-D8-A1XD-01	0	0	IIIA	0	1	0	0	522
Tumor_209	TCGA-BH-A0GY-01	1	0	IIA	0	1	0	0	923
Tumor_21	TCGA-A8-A0A9-01	1	0	IIA	0	0	0	0	822
Tumor_210	TCGA-E9-A1RA-01	0	0	IA	0	0	0	0	1369
Tumor_211	TCGA-JL-A3YX-01	0	0	IIA	0	0	0	0	352
Tumor_212	TCGA-B6-A2IU-01	0	0	IIA	0	0	0	0	5176
Tumor_213	TCGA-LL-A441-01	0	0	IA	0	0	NA	0	996
Tumor_214	TCGA-AR-A24X-01	0	0	IIA	0	0	0	0	3004
Tumor_215	TCGA-A2-A0EN-01	1	0	IIA	0	0	0	0	2718
Tumor_216	TCGA-A8-A06X-01	1	0	IIB	1	0	0	1	943
Tumor_217	TCGA-EW-A1IZ-01	0	0	IIIA	0	1	NA	0	554
Tumor_218	TCGA-BH-A0AV-01	0	0	I	0	0	0	0	1820
Tumor_219	TCGA-E2-A14N-01	0	0	IIB	0	1	0	0	1434
Tumor_22	TCGA-GM-A3XG-01	0	0	IIIA	1	1	0	0	1330
Tumor_220	TCGA-AR-A1AY-01	1	0	I	0	0	0	0	1026
Tumor_221	TCGA-A8-A08C-01	1	0	IIA	0	0	0	0	881
Tumor_222	TCGA-BH-A0HO-01	0	0	IIA	0	1	0	0	76
Tumor_223	TCGA-AO-A03V-01	0	0	I	0	0	0	0	1351
Tumor_224	TCGA-XX-A899-01	0	0	IIIA	0	1	NA	0	467
Tumor_225	TCGA-A2-A259-01	1	0	I	0	0	0	0	1596
Tumor_226	TCGA-A8-A07Z-01	1	0	IIA	0	0	0	0	1371
Tumor_227	TCGA-C8-A26V-01	0	0	IIIA	1	1	0	0	616
Tumor_228	TCGA-E9-A1NI-01	0	0	IIA	0	0	0	0	300
Tumor_229	TCGA-A2-A0EP-01	0	0	I	0	0	0	0	3603
Tumor_23	TCGA-AC-A3TM-01	0	0	IIIA	1	1	0	0	762
Tumor_230	TCGA-AC-A2FM-01	1	0	IIB	0	1	0	1	792
Tumor_231	TCGA-A8-A09M-01	1	0	IIIC	0	1	0	0	1006
Tumor_232	TCGA-AO-A1KO-01	0	0	IIB	1	0	0	0	622
Tumor_233	TCGA-D8-A1Y1-01	1	0	IIIA	1	1	NA	1	302
Tumor_234	TCGA-A8-A06Y-01	1	0	IIA	0	0	0	0	791
Tumor_235	TCGA-A8-A08X-01	0	0	IIIC	1	1	0	0	1308
Tumor_236	TCGA-E2-A574-01	0	0	IIA	0	0	0	0	1179
Tumor_237	TCGA-BH-A1EW-01	0	0	IIA	0	1	0	1	1694
Tumor_238	TCGA-AN-A0XV-01	1	0	IIIA	0	1	0	0	162
Tumor_239	TCGA-EW-A1J2-01	0	0	IIB	0	1	NA	0	403
Tumor_24	TCGA-D8-A1JH-01	0	0	IA	0	0	0	0	426
Tumor_240	TCGA-A8-A07B-01	1	0	IIA	0	0	0	0	1308
Tumor_241	TCGA-A2-A0EW-01	0	0	IIIC	0	1	0	1	1884
Tumor_242	TCGA-A1-A0SB-01	1	0	I	0	0	0	0	259
Tumor_243	TCGA-3C-AALK-01	0	0	IA	0	0	0	0	1448
Tumor_244	TCGA-BH-A0BA-01	0	0	IIIC	1	1	0	0	1132
Tumor_247	TCGA-E9-A1N3-01	1	0	IIIA	0	1	0	0	1059
Tumor_248	TCGA-AC-A2FE-01	0	0	IIIC	1	1	NA	1	2636
Tumor_249	TCGA-D8-A27M-01	0	0	IA	0	0	0	0	410
Tumor_25	TCGA-A2-A0EQ-01	0	0	IIA	0	0	0	0	2426
Tumor_250	TCGA-AC-A23E-01	0	0	IIB	0	1	NA	0	698
Tumor_251	TCGA-AR-A0TT-01	0	0	IIIA	0	1	0	0	3316
Tumor_252	TCGA-AQ-A54N-01	0	0	IIA	0	0	0	0	78
Tumor_253	TCGA-EW-A1IW-01	1	0	IIB	0	1	NA	0	371
Tumor_254	TCGA-AN-A0FX-01	0	0	IIA	0	0	0	0	10
Tumor_255	TCGA-A8-A08L-01	1	0	IIIA	1	1	0	1	304
Tumor_256	TCGA-LD-A74U-01	1	0	IIIC	1	1	0	0	402
Tumor_257	TCGA-GM-A4E0-01	1	0	IIIC	1	1	0	0	2191
Tumor_258	TCGA-E9-A245-01	0	0	IIB	0	1	0	1	26
Tumor_259	TCGA-AO-A12D-01	0	0	IIA	0	1	0	0	2515
Tumor_26	TCGA-AC-A8OS-01	1	0	IIA	0	0	NA	0	70
Tumor_260	TCGA-AC-A62V-01	0	1	IV	0	1	1	1	348
Tumor_261	TCGA-AC-A3HN-01	1	0	IIB	0	1	NA	0	496
Tumor_262	TCGA-AC-A2FB-01	1	0	IIA	0	0	NA	0	1234
Tumor_263	TCGA-A2-A04X-01	0	0	IIA	0	0	0	0	1686
Tumor_264	TCGA-AC-A2FO-01	1	0	IIB	0	1	NA	0	2255
Tumor_265	TCGA-EW-A2FV-01	0	0	IIIC	1	1	NA	0	788
Tumor_266	TCGA-PE-A5DC-01	1	0	IIIA	0	1	0	1	1430
Tumor_267	TCGA-BH-A1ES-01	0	0	IIB	0	1	0	1	3462
Tumor_268	TCGA-E2-A15L-01	1	0	IIA	0	0	0	0	626
Tumor_269	TCGA-A7-A26J-01	0	0	IIA	0	0	0	0	627
Tumor_27	TCGA-AN-A04D-01	0	0	IIB	0	1	0	0	52
Tumor_270	TCGA-A8-A06O-01	0	0	I	0	0	0	0	396
Tumor_271	TCGA-D8-A27G-01	1	0	IIA	0	0	0	0	409
Tumor_272	TCGA-BH-A0HQ-01	0	0	IIA	0	0	0	0	1121
Tumor_273	TCGA-BH-A18V-01	0	0	IIB	0	1	0	1	1556
Tumor_274	TCGA-AC-A23C-01	0	0	IIB	0	1	NA	0	585
Tumor_275	TCGA-C8-A137-01	0	0	IIB	0	1	0	0	379
Tumor_276	TCGA-UL-AAZ6-01	1	0	IIA	0	0	NA	0	518
Tumor_277	TCGA-BH-A0BJ-01	0	0	IIB	0	1	0	0	660
Tumor_278	TCGA-BH-A0H5-01	0	0	I	0	0	0	0	1620
Tumor_279	TCGA-A2-A0CO-01	1	0	IIB	1	0	0	1	3492
Tumor_280	TCGA-B6-A0RH-01	0	0	IIA	0	0	0	1	6456
Tumor_281	TCGA-B6-A0I2-01	0	0	IA	0	0	0	0	4361
Tumor_282	TCGA-C8-A273-01	0	0	IIB	0	1	0	0	513
Tumor_283	TCGA-E2-A15O-01	1	0	I	0	NA	0	0	1545
Tumor_284	TCGA-AR-A1AQ-01	0	0	IIA	0	0	0	0	3021
Tumor_285	TCGA-A7-A13F-01	0	0	IIIA	1	1	0	0	765
Tumor_286	TCGA-EW-A1OX-01	0	0	IIA	0	0	NA	0	911
Tumor_287	TCGA-AN-A0FL-01	0	0	IIA	0	0	0	0	231
Tumor_288	TCGA-A2-A0ES-01	0	0	IIA	0	0	0	0	2190
Tumor_289	TCGA-E9-A6HE-01	0	0	IIIC	1	1	NA	0	847
Tumor_29	TCGA-E2-A1II-01	0	0	I	0	0	0	0	1025
Tumor_290	TCGA-A1-A0SO-01	1	0	IIB	0	1	0	0	852
Tumor_291	TCGA-BH-A208-01	0	0	IIB	0	1	0	1	1759
Tumor_292	TCGA-A2-A4S0-01	1	0	IIA	0	0	0	0	706
Tumor_293	TCGA-BH-A0BQ-01	0	0	I	0	0	0	0	2255
Tumor_294	TCGA-A2-A1FX-01	0	0	IIIA	1	1	0	0	1847
Tumor_295	TCGA-AN-A03Y-01	1	0	IIA	0	0	0	0	10
Tumor_296	TCGA-AC-A2QH-01	0	0	IIB	1	0	NA	0	1005
Tumor_297	TCGA-C8-A275-01	0	0	IIA	0	1	0	0	1
Tumor_298	TCGA-E9-A1RI-01	0	0	IIIA	0	1	0	0	1449
Tumor_299	TCGA-E2-A106-01	0	0	IB	0	1	0	0	2541
Tumor_3	TCGA-BH-A0DQ-01	0	0	IIB	0	1	0	0	98
Tumor_30	TCGA-BH-A0HI-01	1	0	IA	0	0	0	0	620
Tumor_300	TCGA-AC-A3EH-01	1	0	IIIC	1	1	0	1	197
Tumor_301	TCGA-E9-A1N6-01	0	0	IIB	0	1	0	1	678
Tumor_302	TCGA-AQ-A0Y5-01	1	0	IIIA	0	1	NA	1	172
Tumor_303	TCGA-OL-A5RX-01	0	0	IA	0	0	NA	0	878
Tumor_304	TCGA-LL-A73Z-01	0	0	IV	0	NA	1	1	227
Tumor_305	TCGA-AO-A0JL-01	0	0	IIIA	0	1	0	0	1683
Tumor_306	TCGA-B6-A0X1-01	0	0	I	0	1	1	1	7455
Tumor_307	TCGA-A2-A3XT-01	0	0	IIB	0	1	0	0	2770
Tumor_308	TCGA-WT-AB44-01	1	0	IA	0	0	NA	0	883
Tumor_309	TCGA-S3-A6ZF-01	0	0	IIA	0	0	0	0	572
Tumor_31	TCGA-A8-A06T-01	1	0	IIIA	1	1	0	0	1614
Tumor_310	TCGA-AR-A0U4-01	0	0	IIA	0	0	0	0	3261
Tumor_311	TCGA-E2-A1B6-01	0	0	IIA	0	0	0	0	867
Tumor_312	TCGA-B6-A0I1-01	1	0	IIA	0	0	0	1	2361
Tumor_313	TCGA-BH-A0BO-01	0	0	I	0	0	0	0	2197
Tumor_314	TCGA-D8-A1JT-01	1	0	IIA	0	0	0	0	405
Tumor_315	TCGA-A2-A0T3-01	0	0	IB	0	1	0	0	1516
Tumor_317	TCGA-S3-A6ZH-01	0	0	IIIC	1	1	NA	0	641
Tumor_318	TCGA-A8-A0A4-01	1	0	IIA	0	0	0	0	396
Tumor_319	TCGA-E2-A158-01	0	0	IIA	0	1	0	0	450
Tumor_32	TCGA-A2-A1FW-01	0	0	IIIA	1	1	0	0	528
Tumor_320	TCGA-BH-A0BC-01	0	0	IIIC	0	1	0	0	974
Tumor_321	TCGA-A8-A08F-01	0	0	IIIC	0	1	0	0	1004
Tumor_322	TCGA-PL-A8LY-01	0	0	IIB	1	0	0	0	8
Tumor_323	TCGA-BH-A28O-01	0	0	IIIC	1	1	0	0	1120
Tumor_324	TCGA-B6-A0I5-01	0	0	IIB	0	1	0	0	8556
Tumor_325	TCGA-A8-A09Q-01	1	0	IIIB	1	1	0	0	761
Tumor_326	TCGA-B6-A1KC-01	1	0	IIB	0	1	0	0	1326
Tumor_327	TCGA-AR-A24T-01	0	0	IIIC	1	1	0	0	3202
Tumor_328	TCGA-EW-A2FS-01	0	0	IIB	0	1	NA	0	1604
Tumor_329	TCGA-D8-A1J9-01	0	0	IA	0	0	0	0	532
Tumor_33	TCGA-A8-A075-01	0	0	IIB	0	1	0	0	518
Tumor_330	TCGA-D8-A1JC-01	0	0	IIIA	0	1	0	0	480
Tumor_331	TCGA-A2-A0ET-01	0	0	IIIA	0	1	0	0	1066
Tumor_332	TCGA-EW-A1OY-01	0	0	IIA	0	0	NA	0	908
Tumor_333	TCGA-D8-A142-01	1	0	IIB	1	0	0	0	425
Tumor_334	TCGA-AQ-A04J-01	0	0	IIA	0	0	0	0	819
Tumor_335	TCGA-AC-A6NO-01	0	0	IIB	0	1	NA	0	51
Tumor_336	TCGA-GM-A2DD-01	0	0	I	0	0	0	0	2282
Tumor_337	TCGA-D8-A27T-01	0	0	IIIC	0	1	0	0	398
Tumor_338	TCGA-BH-A0DG-01	0	0	IIA	0	0	0	0	2041
Tumor_339	TCGA-C8-A12O-01	0	0	IIA	0	0	0	0	385
Tumor_34	TCGA-BH-A0W7-01	0	0	I	0	0	0	0	1363
Tumor_340	TCGA-XX-A89A-01	1	0	IIB	1	0	NA	0	488
Tumor_341	TCGA-A1-A0SN-01	0	0	IIA	0	1	NA	0	1196
Tumor_342	TCGA-D8-A1JI-01	0	0	IIA	0	1	NA	0	577
Tumor_343	TCGA-WT-AB41-01	0	0	IIB	0	1	NA	0	1611
Tumor_344	TCGA-AO-A0JF-01	1	0	IIA	0	1	0	0	1980
Tumor_345	TCGA-A2-A4S2-01	0	0	IIIA	1	1	0	0	643
Tumor_346	TCGA-BH-A18Q-01	0	0	IIB	0	1	0	1	1692
Tumor_347	TCGA-B6-A0IA-01	0	0	IIA	0	0	0	0	8391
Tumor_348	TCGA-AO-A0JA-01	0	0	IIIC	0	1	0	0	655
Tumor_349	TCGA-BH-A0B5-01	0	0	IIIA	0	1	0	0	2136
Tumor_35	TCGA-C8-A1HO-01	0	0	IIIC	1	1	0	0	375
Tumor_350	TCGA-A8-A07P-01	1	0	IIB	0	1	0	0	334
Tumor_351	TCGA-A2-A1G1-01	1	0	IIB	0	1	0	0	584
Tumor_352	TCGA-E9-A1NC-01	0	0	IIB	0	1	0	0	1203
Tumor_353	TCGA-AR-A2LJ-01	0	0	IIIA	1	1	NA	0	2632
Tumor_354	TCGA-EW-A1J6-01	1	0	I	0	0	0	0	875
Tumor_355	TCGA-E2-A1IN-01	0	0	I	0	0	0	0	675
Tumor_356	TCGA-AR-A1AI-01	0	0	IIA	0	0	0	0	3296
Tumor_357	TCGA-GM-A3XN-01	0	0	IIIA	0	1	0	0	2019
Tumor_358	TCGA-AO-A0J6-01	0	0	IIA	0	0	0	0	1140
Tumor_359	TCGA-A8-A06Z-01	1	0	IIB	1	0	0	0	31
Tumor_36	TCGA-A2-A0YJ-01	0	0	IIIA	1	1	0	0	566
Tumor_360	TCGA-AN-A046-01	1	0	IIA	0	0	0	0	10
Tumor_361	TCGA-E2-A1IO-01	0	0	I	0	0	0	0	1855
Tumor_362	TCGA-AC-A7VC-01	0	0	IIB	1	0	NA	0	1
Tumor_363	TCGA-A2-A0CQ-01	0	0	IA	0	0	0	0	2695
Tumor_364	TCGA-E2-A3DX-01	0	0	IIIC	0	1	0	0	1325
Tumor_365	TCGA-D8-A147-01	0	0	IIA	0	0	0	0	584
Tumor_366	TCGA-A7-A5ZX-01	0	0	IIIC	0	1	0	0	336
Tumor_367	TCGA-EW-A1P4-01	0	0	IIA	0	0	0	0	907
Tumor_368	TCGA-B6-A0IC-01	1	0	X	0	NA	NA	1	1542
Tumor_369	TCGA-E2-A572-01	1	0	IIIA	0	1	0	0	1208
Tumor_37	TCGA-A1-A0SE-01	0	0	I	0	0	0	0	1321
Tumor_370	TCGA-LL-A6FR-01	0	0	IIA	0	0	NA	0	489
Tumor_371	TCGA-AR-A250-01	0	0	IIA	0	0	0	0	2707
Tumor_372	TCGA-B6-A0RM-01	0	0	X	NA	NA	NA	1	2373
Tumor_373	TCGA-OL-A5RY-01	0	0	IIA	0	1	NA	0	752
Tumor_374	TCGA-A2-A25F-01	1	0	IIA	0	0	0	0	322
Tumor_375	TCGA-AN-A0FY-01	0	0	IA	0	0	0	0	10
Tumor_376	TCGA-EW-A3E8-01	0	0	IIB	1	0	NA	0	1035
Tumor_377	TCGA-AO-A0JI-01	0	0	IIA	0	1	0	0	1528
Tumor_378	TCGA-AN-A0FK-01	1	0	IIIB	1	0	0	0	213
Tumor_379	TCGA-A2-A0T2-01	1	0	IV	1	1	1	1	255
Tumor_38	TCGA-C8-A138-01	0	0	IIIA	0	1	0	0	380
Tumor_380	TCGA-AR-A2LM-01	0	0	II	0	1	0	0	1935
Tumor_381	TCGA-EW-A1P5-01	1	0	IIB	0	1	0	0	703
Tumor_382	TCGA-AR-A24P-01	0	0	I	0	0	0	0	84
Tumor_383	TCGA-B6-A402-01	0	0	I	0	0	0	0	2134
Tumor_384	TCGA-A7-A56D-01	1	0	IIA	0	0	0	0	448
Tumor_385	TCGA-GM-A3NW-01	0	0	IIA	0	0	0	0	3361
Tumor_386	TCGA-C8-A8HP-01	0	0	IIIA	0	1	0	0	396
Tumor_387	TCGA-A8-A06Q-01	0	0	IIIA	1	1	0	0	31
Tumor_388	TCGA-A8-A07E-01	1	0	X	1	1	NA	0	608
Tumor_389	TCGA-BH-A1FG-01	1	0	I	0	NA	0	1	3736
Tumor_39	TCGA-E9-A1R5-01	0	0	IA	0	0	0	0	92
Tumor_390	TCGA-E2-A1LL-01	1	0	IIIA	1	1	NA	0	1309
Tumor_391	TCGA-AO-A0J9-01	0	0	IIIC	0	1	0	0	1613
Tumor_392	TCGA-A8-A092-01	0	0	IIIA	0	1	0	0	942
Tumor_393	TCGA-BH-A0BV-01	1	0	IIB	0	1	0	0	1519
Tumor_394	TCGA-AN-A0G0-01	0	0	IIA	0	0	0	0	16
Tumor_395	TCGA-EW-A1OZ-01	0	0	IIA	0	0	0	0	1229
Tumor_396	TCGA-EW-A1PE-01	0	0	IIA	0	1	0	0	320
Tumor_397	TCGA-D8-A27F-01	0	0	IIA	0	0	0	0	488
Tumor_398	TCGA-BH-A1F8-01	1	0	IIIB	1	1	0	1	763
Tumor_399	TCGA-BH-AB28-01	0	0	IIIA	1	1	0	0	287
Tumor_4	TCGA-AR-A1AO-01	0	0	IIA	0	1	0	0	2618
Tumor_40	TCGA-A2-A0YE-01	0	0	IIB	0	1	0	0	554
Tumor_400	TCGA-B6-A0RU-01	0	0	IA	0	0	0	0	8605
Tumor_401	TCGA-AC-A8OR-01	1	0	IA	0	0	NA	0	40
Tumor_402	TCGA-A7-A3IZ-01	0	0	IIA	0	0	0	0	322
Tumor_403	TCGA-E2-A570-01	0	0	IB	0	1	0	0	931
Tumor_404	TCGA-AC-A8OP-01	1	0	IA	0	0	NA	0	614
Tumor_405	TCGA-A2-A0T6-01	0	0	IIB	1	0	0	0	575
Tumor_406	TCGA-A7-A0CH-01	1	0	IIA	0	0	0	0	1079
Tumor_407	TCGA-A8-A08G-01	0	0	IIA	0	0	0	0	607
Tumor_408	TCGA-E2-A14U-01	1	0	I	0	0	0	0	1318
Tumor_409	TCGA-BH-A0HP-01	1	0	IIIA	1	1	0	0	414
Tumor_41	TCGA-EW-A1OW-01	0	0	IIA	0	0	NA	0	694
Tumor_410	TCGA-E9-A229-01	0	0	IA	0	0	0	0	1148
Tumor_411	TCGA-A1-A0SQ-01	0	0	IIB	0	1	NA	0	554
Tumor_412	TCGA-BH-A0EA-01	1	0	IIA	0	1	0	1	991
Tumor_413	TCGA-E2-A1IF-01	1	0	I	0	0	0	0	1138
Tumor_414	TCGA-E2-A1IK-01	1	0	IIA	0	1	0	0	1800
Tumor_415	TCGA-D8-A1XV-01	1	0	IIA	0	0	0	0	461
Tumor_416	TCGA-EW-A1PH-01	0	0	IIA	0	1	0	0	607
Tumor_417	TCGA-BH-A0DE-01	0	0	IIA	0	0	0	0	2372
Tumor_418	TCGA-3C-AAAU-01	0	0	X	NA	NA	NA	0	4047
Tumor_419	TCGA-BH-A0B9-01	0	0	IA	0	0	0	0	1572
Tumor_42	TCGA-BH-A18F-01	0	0	IIA	0	0	0	0	1001
Tumor_420	TCGA-E9-A247-01	0	0	IA	0	0	0	0	1186
Tumor_421	TCGA-A8-A09V-01	0	0	IIA	0	0	0	0	457
Tumor_422	TCGA-D8-A1JM-01	0	0	IIB	0	1	0	0	590
Tumor_423	TCGA-AN-A0FV-01	0	0	IIA	0	0	0	0	10
Tumor_424	TCGA-AR-A1AX-01	0	0	I	0	0	0	0	2629
Tumor_425	TCGA-E2-A1BD-01	0	0	IIA	0	0	0	0	1133
Tumor_426	TCGA-A8-A09K-01	1	0	IIA	0	1	0	0	912
Tumor_427	TCGA-AO-A12C-01	0	0	IIB	0	1	0	0	2372
Tumor_428	TCGA-A2-A25D-01	1	0	IIIC	0	1	0	0	552
Tumor_429	TCGA-AR-A0TU-01	0	0	IIA	0	0	0	0	709
Tumor_43	TCGA-OL-A97C-01	1	0	IIB	1	0	0	0	271
Tumor_430	TCGA-E2-A1IG-01	0	0	IIB	0	1	0	0	2140
Tumor_431	TCGA-BH-A0DT-01	0	0	IIA	0	1	0	0	2403
Tumor_432	TCGA-A2-A3Y0-01	0	0	IIB	0	1	0	0	1546
Tumor_433	TCGA-E9-A1RB-01	0	0	IIA	0	0	0	1	976
Tumor_434	TCGA-A2-A3KC-01	0	0	IIB	0	1	0	0	1102
Tumor_435	TCGA-AO-A0JD-01	0	0	IIIA	1	1	0	0	2190
Tumor_436	TCGA-A2-A0CL-01	0	0	IIIA	1	1	0	0	3015
Tumor_437	TCGA-D8-A143-01	0	0	IIA	0	0	0	0	431
Tumor_438	TCGA-E2-A15D-01	0	0	IIA	0	0	0	0	526
Tumor_439	TCGA-AR-A0U3-01	0	0	IIB	0	1	0	0	4080
Tumor_44	TCGA-OL-A66L-01	1	0	IA	0	0	NA	0	1301
Tumor_440	TCGA-5L-AAT0-01	0	0	IIA	0	0	0	0	1477
Tumor_441	TCGA-A7-A4SA-01	0	0	IIB	0	1	0	0	454
Tumor_442	TCGA-A2-A1FZ-01	0	0	IIA	0	0	0	0	683
Tumor_443	TCGA-AO-A03U-01	0	0	I	0	0	0	1	1793
Tumor_444	TCGA-A7-A5ZV-01	0	0	IIA	0	0	0	0	368
Tumor_445	TCGA-A2-A0D1-01	1	0	IIA	0	0	0	0	1051
Tumor_446	TCGA-BH-A0H0-01	1	0	IA	0	0	0	0	461
Tumor_447	TCGA-EW-A2FR-01	0	0	IIIC	0	1	NA	0	1673
Tumor_448	TCGA-AR-A1AN-01	0	0	IIA	0	0	0	0	2920
Tumor_449	TCGA-E9-A227-01	0	0	IIB	0	1	0	0	975
Tumor_45	TCGA-A2-A0SX-01	0	0	IA	0	0	0	0	1534
Tumor_450	TCGA-D8-A1JS-01	1	0	IA	0	0	0	0	371
Tumor_451	TCGA-A7-A4SB-01	0	0	IIIA	1	1	0	0	418
Tumor_452	TCGA-GM-A2DO-01	0	0	I	0	0	0	0	2596
Tumor_453	TCGA-E2-A14Q-01	0	0	IIB	0	1	0	0	1163
Tumor_454	TCGA-AR-A24R-01	0	0	IIIA	0	1	0	0	3430
Tumor_455	TCGA-C8-A26X-01	0	0	IIA	0	1	0	0	376
Tumor_456	TCGA-BH-A0HF-01	1	0	IA	0	0	0	0	727
Tumor_457	TCGA-BH-A0DK-01	0	0	IIA	0	0	0	0	423
Tumor_458	TCGA-E2-A1BC-01	0	0	IA	0	0	0	0	501
Tumor_459	TCGA-A2-A0CZ-01	0	0	IIA	0	0	0	0	1616
Tumor_46	TCGA-AR-A24L-01	0	0	IIB	0	1	0	1	2866
Tumor_460	TCGA-AR-A2LQ-01	0	0	IIB	1	0	0	0	1233
Tumor_461	TCGA-BH-A0DP-01	0	0	IIB	1	0	0	0	476
Tumor_462	TCGA-BH-A0BM-01	0	0	IIB	0	1	0	0	1876
Tumor_463	TCGA-EW-A1IY-01	0	0	I	0	0	NA	0	258
Tumor_464	TCGA-BH-A0GZ-01	0	0	IIA	0	1	0	0	328
Tumor_465	TCGA-A2-A25E-01	0	0	IIIA	0	1	0	0	3204
Tumor_467	TCGA-A7-A4SE-01	0	0	IIA	0	0	0	0	644
Tumor_468	TCGA-AO-A0J2-01	0	0	IA	0	0	0	0	997
Tumor_469	TCGA-A2-A0D2-01	0	0	IIA	0	0	0	0	1027
Tumor_47	TCGA-BH-A0HA-01	0	0	I	0	0	0	0	1611
Tumor_471	TCGA-B6-A0IJ-01	0	0	IIB	1	0	0	0	7106
Tumor_472	TCGA-AO-A12H-01	1	0	IIA	0	0	0	0	1234
Tumor_473	TCGA-AN-A049-01	0	0	IIA	0	0	0	0	19
Tumor_474	TCGA-HN-A2NL-01	0	0	IIA	0	0	0	0	79
Tumor_475	TCGA-A8-A07L-01	0	0	IIIA	1	1	0	0	975
Tumor_476	TCGA-D8-A140-01	0	0	IIB	0	1	0	0	403
Tumor_477	TCGA-E2-A2P6-01	1	0	IIB	0	1	0	0	1051
Tumor_478	TCGA-A8-A08A-01	1	0	I	0	0	0	0	30
Tumor_479	TCGA-B6-A408-01	0	0	IIIC	0	1	0	0	2072
Tumor_48	TCGA-A2-A0EV-01	1	0	IA	0	0	0	0	968
Tumor_480	TCGA-E2-A152-01	0	0	I	0	0	0	0	2128
Tumor_481	TCGA-E2-A15J-01	0	0	I	0	0	0	0	1640
Tumor_482	TCGA-E2-A56Z-01	1	0	IIB	0	1	0	0	252
Tumor_483	TCGA-OL-A5RZ-01	0	0	IA	0	0	NA	0	679
Tumor_484	TCGA-E2-A9RU-01	1	0	IIIC	0	1	NA	0	538
Tumor_485	TCGA-E2-A14P-01	1	0	IIIC	0	1	0	0	1246
Tumor_486	TCGA-A2-A0YF-01	1	0	I	0	0	0	0	1535
Tumor_487	TCGA-C8-A1HK-01	0	0	IIB	0	1	0	0	366
Tumor_488	TCGA-A8-A093-01	0	0	IIA	0	0	0	0	546
Tumor_489	TCGA-EW-A6SC-01	0	0	IIA	0	0	0	0	952
Tumor_49	TCGA-A7-A26G-01	0	0	IIA	0	0	0	0	722
Tumor_490	TCGA-E2-A15T-01	1	0	IIA	0	0	0	0	1563
Tumor_491	TCGA-OL-A66O-01	0	0	IIB	0	1	NA	0	528
Tumor_492	TCGA-A2-A04T-01	0	0	IIA	0	0	0	0	2246
Tumor_493	TCGA-MS-A51U-01	0	0	IIB	0	1	0	0	681
Tumor_494	TCGA-C8-A134-01	0	0	IIA	0	0	0	0	383
Tumor_495	TCGA-AN-A0XU-01	0	0	IIA	0	0	0	0	10
Tumor_496	TCGA-AO-A0J4-01	0	0	IA	0	0	0	0	1587
Tumor_497	TCGA-BH-A0DI-01	0	0	IIB	0	1	0	0	912
Tumor_498	TCGA-D8-A1X6-01	1	0	IIIA	1	1	NA	0	541
Tumor_499	TCGA-A8-A09A-01	0	0	X	0	NA	0	0	304
Tumor_5	TCGA-BH-A0H7-01	1	0	IIIA	0	1	0	0	702
Tumor_50	TCGA-A2-A25C-01	0	0	IIB	0	1	0	0	523
Tumor_500	TCGA-AO-A03O-01	1	0	IIA	0	0	0	1	2483
Tumor_501	TCGA-A1-A0SH-01	0	0	IIA	0	0	0	0	1437
Tumor_502	TCGA-E2-A1IJ-01	0	0	I	0	0	0	0	865
Tumor_503	TCGA-E9-A5FK-01	0	0	IIIC	0	1	0	0	812
Tumor_504	TCGA-BH-A1FH-01	0	0	IV	0	1	1	1	1034
Tumor_505	TCGA-BH-A1EN-01	1	0	IIA	0	NA	0	1	2127
Tumor_506	TCGA-E2-A14W-01	1	1	IIA	0	0	0	0	974
Tumor_507	TCGA-EW-A1P8-01	0	0	IIIC	0	1	0	1	239
Tumor_508	TCGA-AR-A24V-01	0	0	IIB	0	1	0	0	3203
Tumor_509	TCGA-AO-A129-01	0	0	IIB	0	1	0	0	3286
Tumor_51	TCGA-Z7-A8R5-01	0	0	IIIA	1	1	NA	0	3287
Tumor_510	TCGA-AC-A8OQ-01	1	0	IIB	0	1	NA	0	34
Tumor_511	TCGA-B6-A0IE-01	0	0	IIIA	1	1	0	1	1993
Tumor_512	TCGA-BH-A0C3-01	0	0	I	0	0	0	0	2709
Tumor_513	TCGA-LL-A9Q3-01	1	0	IIIC	1	1	NA	0	532
Tumor_514	TCGA-E2-A10B-01	1	0	IIB	0	1	0	0	1141
Tumor_515	TCGA-OL-A66P-01	1	0	IIA	0	0	NA	0	428
Tumor_516	TCGA-EW-A1PC-01	1	0	IIB	1	0	NA	0	187
Tumor_517	TCGA-AO-A126-01	0	0	IIA	0	0	0	0	3307
Tumor_518	TCGA-E9-A1NF-01	0	0	IIA	0	0	0	1	1072
Tumor_519	TCGA-AN-A0FZ-01	0	0	IIIA	0	1	0	0	10
Tumor_52	TCGA-A7-A0DC-01	0	0	IA	0	0	0	0	906
Tumor_520	TCGA-AQ-A1H2-01	1	0	IIIA	0	1	NA	0	475
Tumor_521	TCGA-EW-A1J1-01	0	0	IIB	0	1	0	0	575
Tumor_522	TCGA-BH-A0DD-01	0	1	IIB	0	1	0	0	2486
Tumor_523	TCGA-E2-A1AZ-01	0	0	IIB	0	1	0	0	2329
Tumor_524	TCGA-BH-A0BF-01	0	0	IIB	0	1	0	1	1324
Tumor_525	TCGA-B6-A0WZ-01	0	0	II	0	1	0	0	6292
Tumor_526	TCGA-A8-A08O-01	0	0	IV	0	1	1	0	943
Tumor_527	TCGA-AO-A0JE-01	0	0	IIIA	0	1	0	0	2335
Tumor_528	TCGA-A2-A0D0-01	0	0	IIA	0	0	0	0	2048
Tumor_529	TCGA-C8-A8HR-01	0	0	IIIA	1	1	0	0	408
Tumor_53	TCGA-BH-A0EB-01	1	0	IA	0	0	0	0	745
Tumor_530	TCGA-E9-A22H-01	0	0	IIB	0	1	0	0	1232
Tumor_531	TCGA-EW-A1PG-01	0	0	IIB	0	1	NA	0	1051
Tumor_532	TCGA-C8-A12Y-01	0	0	IIB	0	1	0	0	1476
Tumor_533	TCGA-A2-A0EU-01	1	0	IA	0	0	0	0	1043
Tumor_534	TCGA-E2-A1LS-01	0	0	IA	0	0	0	0	1604
Tumor_535	TCGA-E9-A1R6-01	0	0	IIA	0	0	0	0	339
Tumor_536	TCGA-A2-A04W-01	0	0	IIB	0	1	0	0	3102
Tumor_537	TCGA-BH-A18K-01	0	0	I	0	0	0	1	2763
Tumor_538	TCGA-E9-A1RD-01	1	0	IIA	0	0	0	0	34
Tumor_539	TCGA-EW-A6SA-01	0	1	II	0	0	NA	0	510
Tumor_54	TCGA-E9-A1RC-01	0	0	IIIC	1	1	0	0	1224
Tumor_540	TCGA-BH-A1F6-01	0	0	IIA	1	1	NA	1	2965
Tumor_541	TCGA-A8-A0A7-01	0	0	IIB	0	1	0	0	30
Tumor_542	TCGA-AR-A24Z-01	0	0	IIA	0	0	0	0	3001
Tumor_543	TCGA-E2-A1L9-01	0	0	IIA	0	1	0	0	598
Tumor_544	TCGA-BH-A5J0-01	0	0	IA	0	0	0	0	715
Tumor_545	TCGA-AC-A3QQ-01	0	0	IA	0	0	NA	0	734
Tumor_546	TCGA-BH-A0BT-01	0	0	IIA	0	1	0	0	2365
Tumor_547	TCGA-E2-A1LB-01	0	0	IIB	0	1	0	0	2306
Tumor_548	TCGA-AR-A256-01	0	0	IIA	0	0	0	1	2854
Tumor_549	TCGA-D8-A1X7-01	0	0	IIA	0	0	NA	0	509
Tumor_55	TCGA-E2-A573-01	0	0	IA	0	0	0	0	1062
Tumor_550	TCGA-S3-AA10-01	1	0	IIA	0	0	0	0	586
Tumor_551	TCGA-A8-A07J-01	0	0	IIB	0	1	0	0	365
Tumor_552	TCGA-D8-A27I-01	0	0	IIIA	0	1	0	0	439
Tumor_553	TCGA-EW-A424-01	0	0	IIIA	1	1	NA	0	715
Tumor_554	TCGA-E2-A15R-01	0	0	IIA	0	1	0	0	1732
Tumor_555	TCGA-B6-A0WS-01	0	0	X	0	NA	NA	1	2965
Tumor_556	TCGA-BH-A209-01	1	0	I	0	0	0	1	3959
Tumor_557	TCGA-E2-A1LH-01	0	0	I	0	0	0	0	3247
Tumor_558	TCGA-B6-A0WY-01	0	0	IIIA	1	1	0	1	3461
Tumor_559	TCGA-A7-A0CE-01	0	0	IIA	0	0	0	0	1074
Tumor_56	TCGA-AO-A0JC-01	0	0	IIA	0	0	0	0	1547
Tumor_560	TCGA-GM-A2DB-01	0	0	IIA	0	0	0	0	2406
Tumor_561	TCGA-EW-A1PD-01	0	1	IIA	0	1	0	0	424
Tumor_562	TCGA-E2-A108-01	0	0	IIIA	0	1	0	0	837
Tumor_563	TCGA-A7-A0DA-01	0	0	IIA	0	0	0	0	1085
Tumor_564	TCGA-AC-A3TN-01	1	0	IIB	1	0	NA	0	456
Tumor_565	TCGA-BH-A0WA-01	1	0	I	0	0	0	0	701
Tumor_566	TCGA-E9-A1R7-01	0	0	IIA	0	0	0	0	1467
Tumor_567	TCGA-A7-A3J1-01	0	0	IA	0	0	NA	0	343
Tumor_568	TCGA-LL-A5YN-01	0	0	IIA	0	0	0	0	447
Tumor_569	TCGA-EW-A1P6-01	0	0	IIB	0	1	0	0	562
Tumor_57	TCGA-D8-A1JD-01	0	0	IIB	0	1	0	0	552
Tumor_570	TCGA-E2-A14X-01	0	0	IIIA	0	1	0	0	972
Tumor_571	TCGA-C8-A12U-01	0	0	IIB	0	1	0	0	385
Tumor_572	TCGA-D8-A1Y0-01	1	0	IIIA	0	1	NA	0	472
Tumor_573	TCGA-A8-A085-01	0	1	IIB	0	1	0	0	1124
Tumor_574	TCGA-E2-A15H-01	0	0	IIA	0	1	0	0	393
Tumor_575	TCGA-AO-A03N-01	0	0	IIB	0	1	0	0	2031
Tumor_576	TCGA-BH-A0BL-01	0	0	I	0	0	0	0	2278
Tumor_577	TCGA-AR-A1AU-01	0	0	IIIA	0	1	0	0	2868
Tumor_578	TCGA-A7-A13E-01	0	0	IIB	0	1	NA	1	614
Tumor_579	TCGA-AR-A0TP-01	0	0	IIA	0	0	0	0	4275
Tumor_58	TCGA-AR-A2LK-01	0	0	III	1	1	0	1	1649
Tumor_580	TCGA-AN-A041-01	0	0	IIB	0	1	0	0	7
Tumor_581	TCGA-AR-A255-01	0	0	I	0	0	0	0	2161
Tumor_582	TCGA-GM-A3XL-01	0	0	IIA	0	0	0	0	2108
Tumor_583	TCGA-EW-A3U0-01	0	0	IIIA	1	1	0	0	532
Tumor_584	TCGA-A2-A0T5-01	0	0	IIA	0	0	0	0	531
Tumor_585	TCGA-E9-A24A-01	1	0	IIA	0	1	0	0	747
Tumor_586	TCGA-LL-A5YL-01	0	0	IIB	0	1	NA	0	519
Tumor_587	TCGA-A2-A4S1-01	1	0	IIA	0	0	0	0	820
Tumor_588	TCGA-A2-A0YH-01	0	0	IIIA	0	1	0	0	659
Tumor_589	TCGA-AC-A3YI-01	1	0	IIIC	0	1	NA	0	707
Tumor_59	TCGA-BH-A0E0-01	0	0	IIIC	1	1	0	0	134
Tumor_590	TCGA-E9-A295-01	1	0	IIA	0	0	0	0	375
Tumor_591	TCGA-D8-A1JK-01	1	0	IIA	0	0	0	0	612
Tumor_592	TCGA-AC-A5EH-01	1	0	IIB	0	1	NA	0	511
Tumor_593	TCGA-D8-A146-01	0	0	IIA	0	0	NA	0	643
Tumor_594	TCGA-A7-A6VV-01	0	0	IIA	0	0	0	0	313
Tumor_595	TCGA-AR-A0TQ-01	0	0	IIIA	1	1	0	0	2991
Tumor_596	TCGA-AQ-A1H3-01	0	0	IIIC	0	1	NA	0	989
Tumor_597	TCGA-AR-A24W-01	0	0	IIB	0	1	0	0	991
Tumor_598	TCGA-BH-A0B3-01	0	0	IIB	0	1	0	0	1203
Tumor_6	TCGA-D8-A1XF-01	0	0	IIA	0	0	0	0	463
Tumor_60	TCGA-A8-A09E-01	1	0	IIIB	1	1	0	0	1492
Tumor_600	TCGA-BH-A0DZ-01	0	0	IIB	0	1	0	0	495
Tumor_601	TCGA-E2-A15M-01	1	0	IIA	0	0	0	1	336
Tumor_602	TCGA-A2-A3XY-01	0	0	IIB	0	1	0	1	1093
Tumor_603	TCGA-AO-A128-01	0	0	IIA	0	0	0	0	3248
Tumor_604	TCGA-S3-AA0Z-01	0	0	IIB	0	1	0	0	629
Tumor_605	TCGA-EW-A423-01	1	0	IIA	0	0	NA	0	533
Tumor_606	TCGA-A8-A099-01	1	0	X	1	1	NA	0	304
Tumor_607	TCGA-A8-A09X-01	0	0	IIIC	0	1	0	1	426
Tumor_608	TCGA-BH-A0BG-01	1	0	I	0	0	0	0	1871
Tumor_609	TCGA-OL-A5RV-01	0	0	IIIC	0	1	NA	0	1062
Tumor_61	TCGA-BH-A0BZ-01	0	0	IIIA	1	1	0	0	2255
Tumor_610	TCGA-AN-A0XN-01	1	0	IIIA	0	1	0	0	10
Tumor_611	TCGA-BH-A0BD-01	0	0	IIA	0	1	0	0	554
Tumor_612	TCGA-AC-A3BB-01	0	0	IIIA	1	1	NA	0	987
Tumor_613	TCGA-A7-A5ZW-01	0	0	IIA	0	1	0	0	326
Tumor_614	TCGA-C8-A12M-01	1	0	IIA	0	0	0	0	358
Tumor_615	TCGA-A2-A0EO-01	0	0	IA	0	0	0	0	2442
Tumor_616	TCGA-B6-A0X0-01	0	0	I	0	0	0	1	3945
Tumor_618	TCGA-E2-A1L8-01	0	0	IIB	0	1	0	0	2240
Tumor_619	TCGA-D8-A27K-01	0	0	IIB	0	1	0	0	1461
Tumor_62	TCGA-AC-A3YJ-01	1	0	IIA	0	0	NA	0	754
Tumor_620	TCGA-C8-A3M7-01	0	0	IIIB	1	0	0	1	1034
Tumor_621	TCGA-BH-A18U-01	1	0	IIIA	0	1	0	1	1563
Tumor_622	TCGA-A1-A0SD-01	0	0	IIA	0	0	0	0	437
Tumor_623	TCGA-BH-A0EI-01	0	0	IIA	0	1	0	0	1926
Tumor_624	TCGA-4H-AAAK-01	0	0	IIIA	0	1	0	0	348
Tumor_625	TCGA-B6-A0X7-01	0	0	X	0	NA	NA	1	1781
Tumor_626	TCGA-BH-A18M-01	0	0	IIIA	1	1	0	1	2207
Tumor_627	TCGA-B6-A0RV-01	0	0	IIIA	1	1	0	0	5156
Tumor_628	TCGA-E9-A243-01	0	0	IIA	0	0	0	0	612
Tumor_629	TCGA-A1-A0SP-01	0	0	IIA	0	0	0	0	584
Tumor_63	TCGA-AO-A03M-01	0	0	I	0	0	0	0	1866
Tumor_630	TCGA-A8-A07C-01	0	0	IIA	0	0	0	0	1034
Tumor_631	TCGA-E2-A15K-01	0	0	IIB	0	1	0	0	275
Tumor_632	TCGA-AR-A0TR-01	1	0	IIB	0	1	0	1	160
Tumor_633	TCGA-BH-A2L8-01	0	0	IIA	0	0	0	0	612
Tumor_634	TCGA-A8-A06R-01	1	0	IIB	0	1	0	0	547
Tumor_635	TCGA-E2-A155-01	0	0	IIB	0	1	0	0	640
Tumor_636	TCGA-BH-A1FD-01	1	0	I	0	0	0	1	1009
Tumor_637	TCGA-D8-A1X8-01	0	0	IIIA	0	1	0	0	783
Tumor_638	TCGA-JL-A3YW-01	0	0	IIB	0	1	0	0	360
Tumor_639	TCGA-E2-A14R-01	0	0	IIA	0	0	0	0	1174
Tumor_64	TCGA-B6-A0RG-01	0	0	IIB	1	0	0	0	2082
Tumor_640	TCGA-C8-A1HF-01	0	0	IIA	0	0	0	0	332
Tumor_641	TCGA-BH-A0B1-01	1	0	IIB	0	1	0	0	1148
Tumor_642	TCGA-AR-A1AR-01	0	0	IIIA	0	1	0	1	524
Tumor_643	TCGA-E2-A10A-01	0	0	IIB	1	0	0	0	1229
Tumor_644	TCGA-EW-A6SB-01	0	0	II	0	0	0	0	760
Tumor_645	TCGA-EW-A1PA-01	0	0	IIB	0	1	0	0	575
Tumor_646	TCGA-AR-A24S-01	0	0	I	0	0	0	0	2976
Tumor_647	TCGA-A2-A0CR-01	0	0	IIB	1	0	0	0	3283
Tumor_648	TCGA-BH-A18G-01	1	0	IA	0	0	0	0	149
Tumor_649	TCGA-OL-A5RW-01	0	0	IIA	0	1	NA	0	1106
Tumor_65	TCGA-A2-A0CY-01	0	0	IIB	0	1	0	0	1673
Tumor_650	TCGA-E2-A107-01	0	0	IIIA	1	1	0	0	1047
Tumor_651	TCGA-BH-A0W4-01	0	0	IIA	0	0	0	0	759
Tumor_652	TCGA-A7-A26H-01	1	0	IIA	0	1	0	0	724
Tumor_653	TCGA-E2-A1L6-01	0	0	IIA	0	1	0	0	1648
Tumor_654	TCGA-EW-A1P7-01	0	0	IIA	0	0	0	0	915
Tumor_655	TCGA-AO-A0J7-01	1	0	IIB	0	1	0	0	618
Tumor_656	TCGA-A8-A086-01	0	0	IIA	0	1	0	0	396
Tumor_657	TCGA-OL-A66J-01	1	0	I	0	0	NA	0	1996
Tumor_658	TCGA-BH-A0C1-01	0	0	IIIA	1	1	0	1	1411
Tumor_659	TCGA-A2-A0SU-01	1	0	IIA	0	0	0	0	1662
Tumor_66	TCGA-A7-A6VX-01	1	0	IIA	0	0	0	0	317
Tumor_660	TCGA-C8-A1HE-01	0	0	IIA	0	0	0	0	375
Tumor_661	TCGA-B6-A40B-01	1	0	I	0	0	0	0	3152
Tumor_662	TCGA-B6-A40C-01	0	0	IIB	1	0	0	0	2164
Tumor_663	TCGA-AR-A2LE-01	1	0	I	0	0	0	0	5062
Tumor_664	TCGA-A2-A3XS-01	0	0	IIIA	0	1	0	1	1032
Tumor_665	TCGA-C8-A1HG-01	0	0	IIA	0	0	0	0	345
Tumor_666	TCGA-AR-A0TX-01	0	0	IIA	0	1	0	0	1972
Tumor_667	TCGA-A8-A09I-01	1	0	IIA	0	0	0	0	1371
Tumor_669	TCGA-BH-A0H6-01	1	0	I	0	NA	0	0	747
Tumor_67	TCGA-AR-A1AH-01	0	0	IIB	0	1	0	0	3807
Tumor_670	TCGA-OL-A5DA-01	0	0	IIA	0	0	NA	0	1783
Tumor_671	TCGA-BH-A1EY-01	1	0	IIA	0	0	0	1	538
Tumor_672	TCGA-B6-A1KI-01	0	0	I	0	0	0	0	2236
Tumor_673	TCGA-A7-A3RF-01	1	0	IIA	0	0	0	0	408
Tumor_674	TCGA-BH-A1ET-01	0	0	I	0	0	0	1	2520
Tumor_675	TCGA-A8-A09B-01	0	0	IIIB	1	1	0	0	365
Tumor_676	TCGA-D8-A1XU-01	0	0	IA	0	0	0	0	395
Tumor_677	TCGA-C8-A26Y-01	1	0	IIA	0	0	0	0	394
Tumor_678	TCGA-A7-A2KD-01	0	0	IIIA	0	1	NA	0	679
Tumor_679	TCGA-E9-A228-01	0	0	IIB	0	1	0	0	1285
Tumor_68	TCGA-GM-A2DA-01	0	0	IIB	0	1	0	1	6593
Tumor_680	TCGA-AN-A0AJ-01	1	0	IIB	1	0	0	0	303
Tumor_681	TCGA-AN-A0XO-01	0	0	IIIA	0	1	0	0	375
Tumor_682	TCGA-B6-A0RT-01	0	0	IIIA	1	1	0	0	2721
Tumor_684	TCGA-AO-A03L-01	0	0	IIIA	1	1	0	0	2442
Tumor_685	TCGA-E9-A1RH-01	0	0	IIA	0	0	0	0	1417
Tumor_687	TCGA-A2-A0YG-01	0	0	IIIC	0	1	0	0	666
Tumor_688	TCGA-LL-A440-01	0	0	IA	0	0	NA	0	759
Tumor_689	TCGA-AR-A0TZ-01	0	0	IIA	0	1	1	1	3262
Tumor_69	TCGA-A2-A25A-01	0	0	IIA	0	0	0	0	3276
Tumor_690	TCGA-E2-A1B5-01	0	0	IIA	0	0	0	0	984
Tumor_691	TCGA-D8-A1XK-01	0	0	IIB	0	1	NA	0	441
Tumor_692	TCGA-D8-A13Z-01	0	0	IA	0	1	0	0	635
Tumor_693	TCGA-D8-A1JN-01	1	0	IIIC	1	1	NA	0	620
Tumor_694	TCGA-AN-A04C-01	0	0	IIB	0	1	0	0	54
Tumor_695	TCGA-C8-A1HI-01	0	0	IIIA	0	1	0	0	343
Tumor_696	TCGA-AC-A4ZE-01	0	0	IIB	1	0	0	0	890
Tumor_697	TCGA-5L-AAT1-01	0	0	IV	0	0	1	0	1471
Tumor_698	TCGA-D8-A1XA-01	0	0	IA	0	0	0	0	839
Tumor_699	TCGA-A8-A0A6-01	0	0	IIIC	0	1	0	0	640
Tumor_7	TCGA-BH-A0BR-01	0	0	I	0	0	0	0	2330
Tumor_70	TCGA-BH-A1FL-01	1	0	IIB	0	1	0	1	1673
Tumor_700	TCGA-E9-A5UP-01	0	0	IIA	0	0	0	0	803
Tumor_701	TCGA-AO-A03T-01	0	0	IIB	0	1	0	0	2124
Tumor_702	TCGA-AO-A0J3-01	1	0	IIB	0	1	0	0	651
Tumor_703	TCGA-D8-A145-01	1	0	IIA	0	1	0	0	410
Tumor_704	TCGA-OL-A5RU-01	0	0	IIA	0	1	NA	0	1219
Tumor_705	TCGA-D8-A1X5-01	1	0	IIIC	0	1	NA	0	565
Tumor_706	TCGA-D8-A1X9-01	1	0	IIB	0	1	0	0	727
Tumor_707	TCGA-LL-A7SZ-01	0	0	IIB	0	1	NA	0	594
Tumor_708	TCGA-B6-A0I9-01	0	0	IV	1	NA	1	1	362
Tumor_71	TCGA-A1-A0SK-01	0	0	IIA	0	0	0	1	967
Tumor_711	TCGA-B6-A0WT-01	0	0	IIB	0	1	0	0	5739
Tumor_712	TCGA-A2-A0T7-01	0	0	IIA	0	0	0	0	631
Tumor_713	TCGA-C8-A26Z-01	0	0	IIA	0	0	0	0	470
Tumor_715	TCGA-D8-A1JG-01	0	0	IIA	0	0	0	0	1612
Tumor_716	TCGA-BH-A0E7-01	1	0	IIB	0	1	0	0	1363
Tumor_717	TCGA-AO-A12G-01	1	0	IIA	0	0	0	0	1639
Tumor_718	TCGA-BH-A1EV-01	0	0	IIIA	1	1	0	1	365
Tumor_719	TCGA-LL-A50Y-01	1	0	IIA	0	0	NA	0	762
Tumor_72	TCGA-AC-A62X-01	1	0	IIA	0	0	NA	0	417
Tumor_720	TCGA-AR-A254-01	0	0	IIIA	0	1	0	0	2605
Tumor_721	TCGA-E9-A5FL-01	1	0	IIB	1	0	0	0	24
Tumor_722	TCGA-AN-A0FS-01	0	0	IA	0	0	0	0	210
Tumor_723	TCGA-D8-A3Z5-01	0	0	IIIC	0	1	0	0	1015
Tumor_724	TCGA-D8-A27E-01	1	0	IA	0	0	0	0	530
Tumor_725	TCGA-A8-A07W-01	1	0	IV	0	NA	1	0	304
Tumor_726	TCGA-E9-A22B-01	1	0	IA	0	0	0	0	1167
Tumor_727	TCGA-EW-A6S9-01	0	0	IIA	0	1	0	0	463
Tumor_728	TCGA-AO-A0JB-01	0	0	IIIA	1	1	0	0	1542
Tumor_729	TCGA-E2-A14T-01	0	0	IIA	0	0	0	0	2311
Tumor_73	TCGA-A2-A0CT-01	1	0	IIA	0	0	0	0	2289
Tumor_730	TCGA-PL-A8LZ-01	0	0	IIIB	1	1	0	0	302
Tumor_731	TCGA-D8-A1JJ-01	0	0	IIA	0	0	0	0	611
Tumor_732	TCGA-AC-A6IV-01	0	0	IIB	0	1	NA	0	568
Tumor_733	TCGA-A8-A0AD-01	1	0	I	0	0	0	0	1157
Tumor_734	TCGA-BH-A6R8-01	0	0	IIA	0	0	0	0	293
Tumor_735	TCGA-E2-A1LI-01	0	0	IIB	0	1	0	0	3121
Tumor_736	TCGA-A2-A0YK-01	0	0	IIA	0	0	0	0	588
Tumor_738	TCGA-AR-A0U2-01	0	0	IIIA	0	1	0	1	2551
Tumor_739	TCGA-E2-A154-01	1	0	I	0	0	0	0	591
Tumor_74	TCGA-B6-A0RN-01	0	0	IA	0	0	0	0	8008
Tumor_740	TCGA-A8-A084-01	1	0	IIB	0	1	0	0	458
Tumor_741	TCGA-A1-A0SG-01	0	0	IIB	0	1	0	0	434
Tumor_742	TCGA-AC-A2BK-01	1	0	IIIA	0	1	NA	0	2222
Tumor_743	TCGA-BH-A0DX-01	0	0	I	0	0	0	0	2156
Tumor_744	TCGA-A2-A0YI-01	0	0	I	0	0	0	0	1505
Tumor_745	TCGA-A2-A1FV-01	1	0	IIB	1	0	0	0	714
Tumor_746	TCGA-GM-A2DI-01	0	0	I	0	0	0	0	2590
Tumor_747	TCGA-E2-A10C-01	0	0	IIB	0	1	0	0	1220
Tumor_748	TCGA-D8-A27V-01	0	0	IIA	0	0	0	0	381
Tumor_749	TCGA-E2-A10E-01	0	0	IIA	0	1	0	0	865
Tumor_75	TCGA-B6-A409-01	0	0	IIIA	0	1	0	1	573
Tumor_750	TCGA-E2-A15S-01	0	0	IIB	0	1	0	0	428
Tumor_751	TCGA-B6-A0RS-01	0	0	IIA	0	0	0	1	3063
Tumor_752	TCGA-GM-A2DM-01	0	0	IIA	0	0	0	0	3226
Tumor_753	TCGA-BH-A18N-01	1	0	IIA	0	1	0	1	1148
Tumor_754	TCGA-AR-A1AT-01	0	0	IIA	0	0	0	1	1272
Tumor_755	TCGA-A2-A0T4-01	0	0	IIA	0	0	0	0	624
Tumor_756	TCGA-AC-A62Y-01	1	0	IIB	0	1	NA	0	530
Tumor_757	TCGA-BH-A18S-01	1	0	I	0	0	0	1	2009
Tumor_758	TCGA-A2-A0CK-01	0	0	IIIA	1	1	0	0	4159
Tumor_759	TCGA-BH-A1FM-01	0	0	IIIA	0	1	0	1	1388
Tumor_76	TCGA-GM-A2DL-01	0	0	I	0	0	0	0	3519
Tumor_761	TCGA-E9-A1RE-01	1	0	IIIA	0	1	0	0	1419
Tumor_762	TCGA-OL-A5D7-01	1	0	IIA	0	0	NA	0	1780
Tumor_763	TCGA-E9-A1NE-01	0	0	IIB	0	1	0	0	1088
Tumor_764	TCGA-E9-A1NG-01	0	0	IIA	0	0	0	1	786
Tumor_765	TCGA-E2-A153-01	0	0	IIB	0	1	0	0	707
Tumor_766	TCGA-AO-A0J8-01	0	0	IIA	0	0	0	0	680
Tumor_767	TCGA-D8-A1XR-01	0	0	IIB	0	1	0	0	482
Tumor_768	TCGA-A2-A0SV-01	0	0	IV	0	1	1	1	825
Tumor_769	TCGA-E9-A1R2-01	0	0	IIIC	0	1	NA	0	1063
Tumor_77	TCGA-AR-A5QN-01	1	0	IIIC	0	1	0	0	1013
Tumor_770	TCGA-EW-A1P0-01	0	0	IIB	0	1	NA	0	1251
Tumor_771	TCGA-OL-A5D8-01	0	0	IIB	1	0	NA	0	973
Tumor_772	TCGA-E9-A1N9-01	0	0	IIA	0	0	0	0	1101
Tumor_773	TCGA-D8-A1J8-01	1	0	IIB	0	1	0	0	431
Tumor_774	TCGA-D8-A27W-01	0	0	IIIB	1	0	0	0	373
Tumor_775	TCGA-AR-A24M-01	0	0	IIIA	0	1	0	0	3660
Tumor_776	TCGA-AO-A1KT-01	1	0	IIA	0	1	0	0	541
Tumor_777	TCGA-AR-A24K-01	0	0	IIA	0	0	0	0	1548
Tumor_778	TCGA-E9-A248-01	0	0	IIA	0	0	0	0	59
Tumor_779	TCGA-AC-A7VB-01	0	0	IIA	0	1	NA	0	250
Tumor_78	TCGA-BH-A1FB-01	0	0	IIB	0	1	0	1	3669
Tumor_780	TCGA-A8-A097-01	1	0	IIB	0	1	0	0	365
Tumor_781	TCGA-E9-A1ND-01	1	0	IIB	0	1	0	0	1266
Tumor_782	TCGA-LL-A5YM-01	1	0	IIIB	1	NA	0	0	466
Tumor_783	TCGA-LD-A7W6-01	0	0	IIB	0	1	0	0	404
Tumor_784	TCGA-E9-A1NA-01	0	0	IIA	0	0	0	0	1112
Tumor_785	TCGA-B6-A0IG-01	0	0	IIB	0	1	0	1	4456
Tumor_786	TCGA-AN-A0FN-01	0	0	IA	0	0	0	0	218
Tumor_787	TCGA-AC-A6IW-01	1	0	IIA	0	0	NA	0	413
Tumor_788	TCGA-GM-A5PX-01	1	0	IIB	0	1	0	0	551
Tumor_789	TCGA-C8-A27B-01	0	0	IIB	1	0	0	0	439
Tumor_79	TCGA-AC-A2QJ-01	0	0	IIIB	1	0	0	1	446
Tumor_790	TCGA-D8-A141-01	0	0	IIB	0	1	0	0	626
Tumor_791	TCGA-A2-A04R-01	0	0	IA	0	0	0	0	3709
Tumor_792	TCGA-B6-A0RL-01	0	0	IIA	0	0	0	1	2469
Tumor_793	TCGA-A2-A0CX-01	0	0	IIA	0	0	0	0	1728
Tumor_794	TCGA-EW-A1J5-01	0	0	IIB	1	0	0	0	477
Tumor_795	TCGA-A2-A0ER-01	0	0	IB	0	1	0	0	2263
Tumor_796	TCGA-AN-A0FT-01	0	0	IIB	0	1	0	0	214
Tumor_797	TCGA-A1-A0SJ-01	0	0	IIIA	1	1	0	0	416
Tumor_798	TCGA-B6-A0IN-01	0	0	X	0	NA	NA	1	2573
Tumor_799	TCGA-BH-A0DS-01	1	0	IIIA	0	1	0	0	78
Tumor_8	TCGA-AO-A1KQ-01	1	1	IIIB	1	1	0	0	1882
Tumor_80	TCGA-OL-A6VO-01	0	0	IA	0	0	NA	0	858
Tumor_800	TCGA-AO-A0JM-01	0	0	IIB	0	1	0	0	2184
Tumor_801	TCGA-E9-A3HO-01	0	0	IIA	0	0	0	0	1158
Tumor_802	TCGA-BH-A1F2-01	0	0	IIIB	1	1	0	1	959
Tumor_803	TCGA-A2-A4RW-01	0	0	IIIC	0	1	0	0	222
Tumor_804	TCGA-B6-A1KN-01	0	0	IIIB	1	1	0	0	4233
Tumor_805	TCGA-A2-A1G6-01	0	0	IIIA	0	1	0	0	501
Tumor_806	TCGA-BH-A18J-01	0	0	IV	1	1	1	1	612
Tumor_807	TCGA-B6-A0X5-01	0	0	IIB	0	1	0	1	2097
Tumor_808	TCGA-E2-A15G-01	1	0	IIA	0	0	0	0	554
Tumor_809	TCGA-A7-A26F-01	0	0	IA	0	0	0	0	738
Tumor_81	TCGA-C8-A130-01	0	0	IIIA	1	1	0	0	370
Tumor_810	TCGA-A8-A0A1-01	1	0	IIA	0	0	0	0	365
Tumor_811	TCGA-S3-AA14-01	0	0	I	0	0	0	0	529
Tumor_812	TCGA-E2-A105-01	1	0	IIA	0	0	0	0	1308
Tumor_813	TCGA-LL-A6FP-01	1	0	IIA	0	NA	NA	0	677
Tumor_814	TCGA-A2-A0YT-01	0	0	IIIB	1	1	0	1	723
Tumor_815	TCGA-C8-A12X-01	0	0	IIB	0	1	0	0	385
Tumor_816	TCGA-E2-A150-01	0	0	IIA	0	0	0	0	1935
Tumor_817	TCGA-A8-A08I-01	0	0	IIA	0	0	0	0	365
Tumor_818	TCGA-BH-A1EO-01	1	0	IIA	0	1	0	1	2798
Tumor_819	TCGA-AN-A0FJ-01	0	0	IV	0	1	1	0	242
Tumor_82	TCGA-LL-A5YP-01	0	0	IIB	0	1	0	0	450
Tumor_820	TCGA-A7-A3J0-01	0	0	IIA	0	0	0	0	313
Tumor_821	TCGA-BH-A1EX-01	1	0	IIB	0	1	0	1	1508
Tumor_822	TCGA-E9-A1R3-01	1	0	IIIC	0	1	0	0	78
Tumor_823	TCGA-BH-A1FU-01	0	0	IA	0	0	0	1	1688
Tumor_824	TCGA-C8-A3M8-01	1	0	IA	0	0	0	0	394
Tumor_825	TCGA-OL-A5D6-01	1	0	IIA	0	0	NA	1	1104
Tumor_826	TCGA-A2-A0CW-01	1	0	IIB	0	1	0	0	3283
Tumor_827	TCGA-A8-A06U-01	1	0	IIB	0	1	0	1	883
Tumor_828	TCGA-BH-A0HY-01	0	0	I	0	0	0	0	1545
Tumor_83	TCGA-E2-A1IU-01	0	0	IA	0	0	0	0	337
Tumor_830	TCGA-C8-A1HM-01	1	0	IIA	0	0	0	0	375
Tumor_831	TCGA-BH-A0E2-01	0	0	IIIA	0	1	0	0	435
Tumor_832	TCGA-AN-A04A-01	0	0	IIIA	0	1	0	0	90
Tumor_833	TCGA-A2-A3XU-01	0	0	IIB	0	1	0	1	912
Tumor_834	TCGA-A2-A4RY-01	0	0	IIIC	1	1	0	0	648
Tumor_835	TCGA-BH-A18I-01	0	0	IIA	0	1	0	0	1093
Tumor_836	TCGA-BH-A1F0-01	1	0	IIA	0	1	0	1	785
Tumor_837	TCGA-A7-A3IY-01	1	0	I	0	0	0	0	345
Tumor_838	TCGA-B6-A0RQ-01	1	0	IIB	1	0	0	1	4267
Tumor_839	TCGA-AO-A12B-01	0	0	IIA	0	0	0	0	2989
Tumor_84	TCGA-A7-A0DB-01	0	0	IIA	0	0	0	0	1007
Tumor_840	TCGA-BH-A18H-01	0	0	IA	0	0	0	0	652
Tumor_841	TCGA-OL-A66I-01	0	0	IIA	0	1	NA	0	714
Tumor_842	TCGA-AC-A5XU-01	1	0	IIB	1	0	NA	0	455
Tumor_843	TCGA-A2-A0SY-01	0	0	IIIA	1	1	0	0	1347
Tumor_844	TCGA-BH-A42U-01	1	0	IIA	0	0	0	0	3364
Tumor_845	TCGA-A2-A0T1-01	0	0	IIIC	1	1	0	0	521
Tumor_846	TCGA-BH-A1FJ-01	1	0	IIIA	1	1	0	1	1927
Tumor_847	TCGA-LL-A7T0-01	1	0	IIB	0	1	0	0	376
Tumor_848	TCGA-S3-A6ZG-01	1	0	IIB	0	1	0	0	562
Tumor_849	TCGA-B6-A0IB-01	0	0	IV	1	1	1	1	3941
Tumor_85	TCGA-A8-A08S-01	1	0	IIA	0	1	0	0	1004
Tumor_850	TCGA-BH-A42T-01	1	0	IIA	0	0	0	1	320
Tumor_851	TCGA-3C-AALI-01	0	0	IIB	0	1	0	0	4005
Tumor_852	TCGA-B6-A0RI-01	0	0	IIIB	1	1	0	0	7126
Tumor_853	TCGA-AR-A24H-01	1	0	IIA	0	0	0	0	4894
Tumor_854	TCGA-C8-A132-01	0	0	IIB	0	1	0	0	383
Tumor_855	TCGA-D8-A1XW-01	0	0	IIA	0	0	0	0	1309
Tumor_856	TCGA-E9-A244-01	0	0	IIA	0	0	0	0	21
Tumor_857	TCGA-A2-A3XX-01	0	0	IIA	0	0	0	1	1439
Tumor_858	TCGA-E2-A15I-01	0	0	IIA	0	0	0	0	1692
Tumor_859	TCGA-EW-A1PB-01	1	0	IIIA	1	1	NA	0	608
Tumor_86	TCGA-E2-A576-01	1	0	IA	0	0	NA	0	1043
Tumor_860	TCGA-AC-A3OD-01	1	0	IIB	0	1	NA	0	451
Tumor_861	TCGA-BH-A0E1-01	0	0	IIB	0	1	0	0	477
Tumor_862	TCGA-BH-A0DO-01	1	0	I	0	0	0	0	1644
Tumor_863	TCGA-A2-A3XZ-01	0	0	I	0	0	0	0	1532
Tumor_864	TCGA-E9-A1RF-01	1	0	IIIA	0	1	0	0	200
Tumor_865	TCGA-AR-A1AM-01	0	0	IIIA	1	1	0	0	2991
Tumor_866	TCGA-LL-A442-01	0	0	IIA	0	0	NA	0	889
Tumor_867	TCGA-AR-A0TY-01	0	0	IIA	0	0	0	1	1699
Tumor_868	TCGA-E2-A1LG-01	0	0	IIA	0	0	0	0	1523
Tumor_869	TCGA-D8-A1JL-01	1	0	IIA	0	0	0	0	611
Tumor_87	TCGA-PL-A8LX-01	0	0	IV	1	1	1	0	5
Tumor_870	TCGA-B6-A0RP-01	1	0	IIIB	0	1	0	1	3126
Tumor_871	TCGA-AR-A1AP-01	1	0	I	0	0	0	0	2856
Tumor_872	TCGA-A2-A0EM-01	1	0	IA	0	0	0	0	3094
Tumor_873	TCGA-C8-A8HQ-01	0	0	IIB	0	1	0	0	380
Tumor_874	TCGA-D8-A1Y3-01	0	0	IIIA	0	1	NA	0	430
Tumor_875	TCGA-E9-A1R0-01	0	0	IIA	0	1	0	0	860
Tumor_876	TCGA-A1-A0SM-01	1	1	IIA	0	0	0	0	242
Tumor_877	TCGA-B6-A0IP-01	1	0	IA	0	0	0	1	3926
Tumor_878	TCGA-AC-A2BM-01	0	0	IIB	0	1	NA	0	3022
Tumor_879	TCGA-A8-A07O-01	0	0	IIA	0	0	0	0	304
Tumor_88	TCGA-B6-A0IK-01	0	0	IIIB	1	1	0	1	571
Tumor_880	TCGA-BH-A1FN-01	0	0	IIA	0	0	0	1	2192
Tumor_881	TCGA-A7-A13H-01	0	0	IIB	0	1	NA	0	899
Tumor_882	TCGA-OL-A6VQ-01	0	0	IIA	0	0	NA	0	600
Tumor_883	TCGA-A8-A08Z-01	1	0	IIIC	1	1	0	0	1217
Tumor_884	TCGA-BH-A0AY-01	0	0	IIA	0	0	0	0	777
Tumor_885	TCGA-AO-A1KS-01	1	0	IIA	0	0	0	0	350
Tumor_886	TCGA-A2-A0YL-01	0	0	IIIA	1	1	0	0	1474
Tumor_887	TCGA-A2-A0CM-01	0	0	IIA	0	0	0	1	754
Tumor_889	TCGA-BH-A0HX-01	0	0	IIB	0	1	0	0	829
Tumor_89	TCGA-AQ-A7U7-01	0	0	IIIA	0	1	0	1	584
Tumor_890	TCGA-AN-A0XL-01	0	0	IIA	0	0	0	0	163
Tumor_891	TCGA-PE-A5DD-01	0	0	IIA	0	0	0	0	1953
Tumor_892	TCGA-D8-A1Y2-01	1	0	IIA	0	0	NA	0	433
Tumor_893	TCGA-AN-A0XS-01	0	0	IIIA	0	1	0	0	10
Tumor_894	TCGA-D8-A1JA-01	0	0	IA	1	NA	0	0	502
Tumor_895	TCGA-AC-A3W5-01	1	0	IIA	0	0	NA	0	504
Tumor_896	TCGA-UU-A93S-01	0	0	IV	1	1	1	1	116
Tumor_897	TCGA-A2-A04Q-01	0	0	IA	0	0	0	0	2385
Tumor_899	TCGA-A7-A13G-01	1	0	IIA	0	0	NA	0	718
Tumor_9	TCGA-BH-A201-01	0	0	IA	0	0	0	0	856
Tumor_90	TCGA-BH-A0E9-01	0	0	IIB	0	1	0	0	2489
Tumor_900	TCGA-BH-A18L-01	0	0	IIIA	1	1	0	1	811
Tumor_901	TCGA-E9-A1N4-01	0	0	IIIA	0	1	0	0	1000
Tumor_902	TCGA-BH-A0HB-01	0	0	IA	0	0	0	0	806
Tumor_903	TCGA-GM-A5PV-01	0	0	IIB	0	1	0	0	412
Tumor_904	TCGA-AO-A12F-01	0	0	IIA	0	0	0	0	1842
Tumor_905	TCGA-GM-A3NY-01	1	0	IIB	0	1	0	0	1162
Tumor_906	TCGA-A8-A091-01	0	0	IIA	0	0	0	0	1004
Tumor_907	TCGA-S3-AA12-01	1	0	IIIA	1	1	NA	0	574
Tumor_908	TCGA-AN-A0FF-01	0	0	IA	0	0	0	0	172
Tumor_909	TCGA-BH-A0BW-01	1	0	I	0	0	0	0	2371
Tumor_91	TCGA-D8-A1XQ-01	1	0	IIA	0	0	0	0	499
Tumor_910	TCGA-GI-A2C8-01	0	0	IIIB	1	0	NA	0	225
Tumor_911	TCGA-EW-A1IX-01	0	0	IIA	0	1	NA	0	1208
Tumor_912	TCGA-A8-A08B-01	0	0	IIA	0	0	0	0	1156
Tumor_913	TCGA-A8-A0AB-01	0	0	IIA	0	0	0	0	518
Tumor_914	TCGA-B6-A0IO-01	1	0	IIA	0	0	0	0	5042
Tumor_916	TCGA-A2-A0CP-01	0	0	IA	0	0	0	0	2813
Tumor_917	TCGA-A8-A095-01	0	0	I	0	0	0	0	1277
Tumor_918	TCGA-A2-A0YD-01	0	0	IIB	1	0	0	0	769
Tumor_919	TCGA-E2-A1LE-01	1	0	IIIC	0	1	0	1	879
Tumor_92	TCGA-LL-A73Y-01	1	0	IA	0	0	NA	0	477
Tumor_920	TCGA-OL-A5S0-01	1	0	IIB	0	1	NA	0	620
Tumor_921	TCGA-A8-A09N-01	0	0	IIIC	0	1	0	0	31
Tumor_922	TCGA-A2-A1G0-01	0	0	IIB	0	1	0	0	616
Tumor_923	TCGA-D8-A1XY-01	1	0	IIA	0	0	NA	0	503
Tumor_924	TCGA-B6-A400-01	0	0	IIIA	0	1	0	0	215
Tumor_925	TCGA-BH-A0HL-01	0	0	IIB	0	1	0	0	72
Tumor_926	TCGA-B6-A0I8-01	0	0	X	0	NA	0	1	749
Tumor_927	TCGA-A7-A26I-01	1	0	IIA	0	0	0	0	661
Tumor_928	TCGA-E2-A15P-01	0	0	IA	0	0	0	0	595
Tumor_929	TCGA-D8-A1XG-01	1	0	IIIB	1	1	0	0	448
Tumor_930	TCGA-A2-A0D4-01	0	0	IIB	0	1	0	0	767
Tumor_931	TCGA-E2-A14O-01	1	0	IIIA	1	1	0	0	1359
Tumor_932	TCGA-E9-A22G-01	0	0	IIA	0	0	0	0	1239
Tumor_933	TCGA-A2-A0EX-01	0	0	IIB	1	0	0	0	752
Tumor_934	TCGA-A8-A07G-01	1	0	IIA	0	1	0	0	577
Tumor_935	TCGA-AN-A0XR-01	0	0	IIIA	0	1	0	0	10
Tumor_936	TCGA-BH-A203-01	1	0	IIB	0	1	0	1	1174
Tumor_937	TCGA-5T-A9QA-01	0	0	IIA	0	NA	NA	0	303
Tumor_938	TCGA-B6-A0IH-01	1	0	IIIA	1	1	0	1	3418
Tumor_939	TCGA-A1-A0SF-01	0	0	IIA	0	0	0	0	1463
Tumor_94	TCGA-E9-A1NH-01	1	0	IIB	0	1	0	0	576
Tumor_940	TCGA-AC-A3W7-01	1	0	IIB	0	1	NA	0	471
Tumor_941	TCGA-BH-A1FE-01	0	0	IIB	0	1	0	1	2273
Tumor_942	TCGA-D8-A73X-01	0	0	IIA	0	0	0	0	767
Tumor_943	TCGA-D8-A1XB-01	0	0	IIB	0	1	0	0	552
Tumor_944	TCGA-BH-A8FY-01	1	0	IA	0	0	0	1	295
Tumor_945	TCGA-D8-A73U-01	1	0	IIA	0	0	0	0	492
Tumor_946	TCGA-E9-A2JS-01	1	0	IIB	0	1	0	1	904
Tumor_947	TCGA-E9-A1QZ-01	0	0	IIA	0	0	0	0	755
Tumor_949	TCGA-AO-A0JJ-01	0	0	IIB	0	1	0	0	1887
Tumor_95	TCGA-B6-A1KF-01	1	0	IIB	0	1	0	0	3088
Tumor_950	TCGA-A8-A07F-01	1	0	IIB	0	1	0	0	577
Tumor_951	TCGA-AR-A24U-01	0	0	IIA	0	1	0	0	3128
Tumor_952	TCGA-S3-AA17-01	0	0	IIB	0	1	0	0	424
Tumor_953	TCGA-BH-A0EE-01	1	0	IIB	1	0	0	0	943
Tumor_954	TCGA-AC-A23H-01	1	0	IIA	0	NA	0	1	174
Tumor_955	TCGA-AR-A1AV-01	1	1	IIB	0	1	0	0	1864
Tumor_956	TCGA-A8-A08R-01	0	0	IIB	0	1	0	0	30
Tumor_957	TCGA-AR-A24Q-01	0	0	IIB	1	0	0	0	3172
Tumor_958	TCGA-E2-A159-01	0	0	IIA	0	0	0	0	762
Tumor_959	TCGA-D8-A1JF-01	1	0	IIIA	0	1	0	0	366
Tumor_96	TCGA-BH-A18T-01	1	0	IIA	0	0	0	1	224
Tumor_960	TCGA-BH-A0DV-01	0	0	IIIA	0	1	0	0	2064
Tumor_961	TCGA-AC-A6IX-01	0	0	IIIC	0	1	NA	0	373
Tumor_962	TCGA-LD-A66U-01	0	0	IIB	0	1	NA	0	646
Tumor_963	TCGA-B6-A0X4-01	0	0	IIB	0	1	0	1	860
Tumor_964	TCGA-BH-A0AZ-01	0	0	IIIA	1	1	0	0	1919
Tumor_965	TCGA-B6-A0IM-01	1	0	IIB	1	0	0	1	3873
Tumor_966	TCGA-BH-A0C0-01	0	0	IIA	0	1	0	0	1270
Tumor_967	TCGA-EW-A1PF-01	0	0	IA	0	0	0	0	439
Tumor_968	TCGA-EW-A2FW-01	0	0	IIA	0	0	NA	0	672
Tumor_969	TCGA-D8-A1XO-01	0	0	IIB	0	1	0	0	1682
Tumor_97	TCGA-AC-A2FF-01	0	0	IIB	0	1	NA	0	2759
Tumor_970	TCGA-A2-A04P-01	0	0	IIIC	0	1	0	1	548
Tumor_971	TCGA-E2-A2P5-01	1	0	IIIC	0	1	0	1	821
Tumor_972	TCGA-A8-A09W-01	1	0	IIIB	0	1	0	0	30
Tumor_973	TCGA-A7-A0CJ-01	0	0	IIA	0	0	0	0	931
Tumor_974	TCGA-B6-A0RO-01	1	0	IIIB	1	1	0	0	4929
Tumor_975	TCGA-BH-A0AU-01	0	0	IIA	0	0	0	0	1914
Tumor_976	TCGA-LL-A5YO-01	0	0	IA	0	0	NA	0	440
Tumor_977	TCGA-BH-A1FR-01	1	0	IIIB	1	1	0	1	1642
Tumor_978	TCGA-E2-A1LA-01	0	0	IIA	0	1	0	0	748
Tumor_979	TCGA-E2-A14Z-01	0	0	I	0	0	0	1	563
Tumor_98	TCGA-D8-A4Z1-01	1	0	IA	0	0	0	0	659
Tumor_980	TCGA-A7-A0D9-01	0	0	IIA	0	0	0	0	1139
Tumor_981	TCGA-BH-A0HW-01	0	0	IA	0	0	0	0	1561
Tumor_982	TCGA-EW-A1J3-01	0	0	IA	0	0	0	0	504
Tumor_983	TCGA-A7-A6VY-01	0	0	IIB	0	1	0	0	266
Tumor_984	TCGA-BH-A42V-01	0	0	IB	0	1	0	0	635
Tumor_985	TCGA-BH-A0B0-01	0	0	I	0	0	0	0	2477
Tumor_986	TCGA-E2-A1LK-01	1	0	IIIC	1	1	0	1	266
Tumor_987	TCGA-BH-A18P-01	0	0	I	0	0	0	1	921
Tumor_988	TCGA-D8-A27L-01	0	0	IIIA	0	1	0	0	499
Tumor_989	TCGA-LD-A9QF-01	1	0	IA	0	0	0	0	323
Tumor_99	TCGA-A7-A4SD-01	0	0	IIA	0	0	0	0	441
Tumor_990	TCGA-D8-A27N-01	0	0	IIIA	0	1	0	0	519
Tumor_991	TCGA-AR-A251-01	0	0	IIIA	0	1	0	0	3030
Tumor_992	TCGA-AN-A0AL-01	0	0	IIIB	1	0	0	0	227
Tumor_993	TCGA-AR-A252-01	0	0	I	0	0	0	0	2838
Tumor_994	TCGA-C8-A12Z-01	0	0	IIB	0	1	0	0	382
Tumor_995	TCGA-C8-A27A-01	0	0	IIB	0	1	0	0	747
Tumor_996	TCGA-A8-A09R-01	1	0	IIB	0	1	0	0	273
Tumor_997	TCGA-A8-A09T-01	1	0	IIB	0	0	NA	0	579
Tumor_998	TCGA-C8-A12N-01	0	0	IIA	0	0	0	0	358
Tumor_999	TCGA-A2-A04Y-01	0	0	IIB	0	1	0	0	1099

## Sheet: Table S2
Table S2: Clinical data of 327 validation cohorts
ID	Status	time_years
GSM519183	0	6.5
GSM519309	1	1.6
GSM519410	0	8.1
GSM519196	1	2.3
GSM519218	0	12.2
GSM519217	1	1.3
GSM519430	0	1.5
GSM519225	1	5.7
GSM519349	1	1.9
GSM519187	0	6.5
GSM519204	1	2.9
GSM519149	1	4
GSM519293	1	1.3
GSM519355	0	10.6
GSM519189	0	6.4
GSM519326	0	11.2
GSM519419	1	2.9
GSM519403	1	0.4
GSM519234	0	10.9
GSM519417	1	2.4
GSM519275	0	10.2
GSM519285	1	11.5
GSM519367	1	3.7
GSM519156	0	5.8
GSM519239	1	4.6
GSM519129	0	7
GSM519223	1	1.4
GSM519139	0	7.1
GSM519126	1	5.4
GSM519163	0	5.4
GSM519245	1	7
GSM519153	1	3.7
GSM519322	1	3.4
GSM519432	0	6.7
GSM519376	0	9.4
GSM519317	0	11.1
GSM519143	0	5.4
GSM519236	1	2
GSM519190	1	0.9
GSM519157	0	6
GSM519393	0	9.4
GSM519359	1	1.3
GSM519295	0	10.4
GSM519377	0	10.2
GSM519237	1	1.2
GSM519235	1	2.5
GSM519353	0	7.5
GSM519368	1	3.4
GSM519274	0	10.8
GSM519201	0	13.2
GSM519425	1	3.5
GSM519416	0	8.3
GSM519197	0	13.8
GSM519257	1	4.6
GSM519120	0	6.3
GSM519200	1	4.3
GSM519232	0	12.1
GSM519209	0	12.4
GSM519389	0	9.5
GSM519222	1	5
GSM519133	1	1.8
GSM519422	0	8
GSM519256	0	12.8
GSM519265	1	5.7
GSM519362	0	9.1
GSM519318	0	6
GSM519313	0	11.4
GSM519411	0	8.6
GSM519255	0	12.7
GSM519130	0	6.4
GSM519306	1	5.8
GSM519327	1	6.2
GSM519152	0	6
GSM519418	0	8.5
GSM519202	1	4.7
GSM519158	0	6.3
GSM519360	0	9
GSM519299	0	9.4
GSM519170	0	6.5
GSM519242	0	11.1
GSM519266	1	1
GSM519211	0	11.6
GSM519420	0	8.1
GSM519270	0	12.1
GSM519304	1	2.1
GSM519398	1	7
GSM519380	0	9.2
GSM519397	0	9.3
GSM519146	0	6.9
GSM519247	0	12.6
GSM519281	0	7.1
GSM519144	1	1.2
GSM519192	0	6.5
GSM519193	1	4
GSM519147	0	6.5
GSM519388	0	9.5
GSM519312	0	11.1
GSM519371	1	7.5
GSM519178	0	5.2
GSM519221	0	12.2
GSM519233	0	12.8
GSM519401	0	9
GSM519280	1	2.2
GSM519387	0	8.9
GSM519375	0	8.9
GSM519337	1	2.7
GSM519145	1	5.8
GSM519341	0	10.8
GSM519165	0	6.4
GSM519194	0	10.6
GSM519315	0	10.4
GSM519296	0	11.2
GSM519378	0	9.4
GSM519267	0	13.1
GSM519408	0	7.7
GSM519405	0	8.9
GSM519210	1	0.8
GSM519289	1	1.6
GSM519137	0	7.2
GSM519364	0	10.3
GSM519329	0	9.1
GSM519140	0	6.8
GSM519305	1	1.8
GSM519249	0	11.2
GSM519205	0	11.6
GSM519298	1	1.2
GSM519141	1	1.9
GSM519334	0	9.5
GSM519220	0	11
GSM519414	0	8.7
GSM519386	0	10.4
GSM519428	0	8.1
GSM519301	0	10
GSM519188	0	6.8
GSM519272	0	11.1
GSM519121	0	7
GSM519264	0	11.1
GSM519154	1	0.8
GSM519303	1	7.1
GSM519172	1	1.8
GSM519441	0	3.8
GSM519136	0	7
GSM519333	1	7.5
GSM519124	0	7.1
GSM519361	0	8.4
GSM519287	0	11.7
GSM519135	1	3.5
GSM519151	0	6
GSM519214	1	8.3
GSM519127	0	7.1
GSM519358	0	8.9
GSM519263	1	2.9
GSM519167	0	7
GSM519134	0	6.1
GSM519199	0	14.1
GSM519166	1	2.3
GSM519442	0	3.8
GSM519399	0	9.1
GSM519138	1	5.2
GSM519142	0	6.9
GSM519230	0	12.9
GSM519182	0	9.2
GSM519241	0	11
GSM519279	1	7.5
GSM519228	0	12.1
GSM519271	0	9.4
GSM519243	0	10.8
GSM519207	0	13
GSM519198	0	13.8
GSM519231	0	12.7
GSM519292	0	12.5
GSM519426	0	8.1
GSM519406	0	8.9
GSM519203	1	9
GSM519332	0	11
GSM519324	1	4.7
GSM519335	0	11
GSM519276	0	12.4
GSM519181	0	6.1
GSM519402	0	8.1
GSM519350	0	9.2
GSM519131	0	7
GSM519382	1	3.1
GSM519407	0	8.2
GSM519369	0	10.4
GSM519311	0	9.5
GSM519437	0	5.3
GSM519278	0	11.6
GSM519148	0	6.9
GSM519423	0	8
GSM519229	1	9.2
GSM519302	0	11.5
GSM519340	0	11
GSM519261	0	12.5
GSM519300	0	11.3
GSM519434	1	4
GSM519412	0	9
GSM519282	0	10.2
GSM519253	1	2.4
GSM519258	0	10.9
GSM519436	0	5
GSM519251	0	11.3
GSM519310	1	3.1
GSM519294	0	10.2
GSM519342	1	5.5
GSM519208	0	13.1
GSM519238	1	11.4
GSM519396	1	6.6
GSM519248	1	5.9
GSM519226	0	9.8
GSM519244	0	11
GSM519252	0	11.6
GSM519343	0	10
GSM519339	0	11
GSM519435	0	5.8
GSM519177	0	6.6
GSM519224	1	6.5
GSM519346	0	10.6
GSM519123	0	6.8
GSM519336	0	11
GSM519366	0	10.1
GSM519344	0	9.9
GSM519365	0	9.6
GSM519356	0	10.2
GSM519250	0	11
GSM519345	0	9.2
GSM519373	0	7.2
GSM519171	0	6.9
GSM519347	1	10.1
GSM519122	0	7.3
GSM519320	0	11
GSM519179	0	4.9
GSM519325	0	11
GSM519286	0	10.5
GSM519288	0	11.7
GSM519175	0	5.3
GSM519246	1	8.9
GSM519161	0	6.4
GSM519273	0	12.1
GSM519169	0	6
GSM519173	0	6.8
GSM519421	0	8.1
GSM519262	0	9.9
GSM519290	0	10
GSM519168	0	6.5
GSM519284	0	11.8
GSM519227	0	11.6
GSM519162	0	5.9
GSM519213	1	4.9
GSM519409	0	8.7
GSM519381	0	9.9
GSM519374	0	10.1
GSM519352	1	8.1
GSM519392	0	8.3
GSM519254	0	11.9
GSM519348	0	10.5
GSM519184	0	5
GSM519404	0	9.1
GSM519186	0	6.6
GSM519400	1	3.3
GSM519176	0	5.7
GSM519385	0	9.8
GSM519383	0	9.8
GSM519308	0	11.1
GSM519431	1	6.8
GSM519372	0	10.1
GSM519291	0	11.7
GSM519363	0	8.7
GSM519268	0	11.1
GSM519424	0	8.4
GSM519319	0	9.7
GSM519118	0	7.4
GSM519357	1	5.3
GSM519351	0	7.9
GSM519440	0	4.1
GSM519119	0	7.2
GSM519370	1	5
GSM519321	0	11.2
GSM519125	0	6.5
GSM519429	0	6.4
GSM519206	0	11.5
GSM519259	1	11.4
GSM519216	0	12.2
GSM519439	0	4.7
GSM519391	0	9.6
GSM519354	0	9.4
GSM519297	0	9.8
GSM519427	0	8.5
GSM519384	0	8.3
GSM519195	1	14.1
GSM519219	0	8.1
GSM519215	0	13.3
GSM519328	0	7
GSM519117	0	7
GSM519132	0	8
GSM519150	0	6.7
GSM519316	0	11
GSM519314	0	9.4
GSM519269	1	5.5
GSM519330	0	10.2
GSM519260	0	12.5
GSM519277	0	7.4
GSM519191	0	6.4
GSM519240	0	12.3
GSM519185	0	6.1
GSM519338	0	10
GSM519174	0	6.8
GSM519164	0	5.9
GSM519180	0	5.1
GSM519212	1	6.3
GSM519379	0	9.2
GSM519159	0	6.4
GSM519443	0	8.1
GSM519390	0	9.6
GSM519413	0	7.8
GSM519307	0	11.3
GSM519394	0	9.4
GSM519415	0	8.4
GSM519155	0	6.7
GSM519433	0	6.5
GSM519395	0	8.6
GSM519438	0	4.9
GSM519160	0	5.1
GSM519128	0	6.9
GSM519323	1	10.3
GSM519331	0	11.1
GSM519283	0	10.3

## Sheet: Table S3
Table S3: 531 Differentially Expressed Immune-related Genes
	baseMeanA	baseMeanB	baseMean	log2FoldChange	lfcSE	stat	pvalue	padj
ENSG00000169418.9	578.877	7091.36	1184.56	-3.61476	0.111342	-32.4653	3.3e-231	4.5e-228
ENSG00000123612.14	131.595	4873.65	572.626	-5.21082	0.16597	-31.3961	2.28e-216	1.95e-213
ENSG00000121691.4	4935.57	20203.4	6355.54	-2.03325	0.0687566	-29.5717	3.45e-192	1.57e-189
ENSG00000122641.9	4894.19	459.805	4481.78	3.412	0.115404	29.5656	4.14e-192	1.85e-189
ENSG00000122729.17	2841.74	11703.8	3665.95	-2.04207	0.0708355	-28.8283	9.47e-183	3.12e-180
ENSG00000132170.18	551.962	5776.5	1037.86	-3.38764	0.120702	-28.0662	2.53e-173	6.46e-171
ENSG00000089685.13	2999.71	252.826	2744.24	3.56854	0.130775	27.2876	5.95e-164	1.19e-161
ENSG00000165197.4	66.0124	1959.21	242.088	-4.89123	0.179471	-27.2537	1.5e-163	2.98e-161
ENSG00000172156.3	87.8814	4.75762	74.5538	4.09519	0.15711	26.0658	8.92e-150	1.32e-147
ENSG00000116678.17	685.521	5383.99	1122.5	-2.97337	0.115003	-25.8548	2.15e-147	3.07e-145
ENSG00000101280.7	23.4032	264.824	45.8563	-3.50287	0.137272	-25.5177	1.25e-143	1.65e-141
ENSG00000164283.11	663.003	85.17	609.262	2.9594	0.117433	25.2008	3.92e-140	4.85e-138
ENSG00000221866.8	588.889	6000.75	1092.21	-3.34906	0.137414	-24.3721	3.38e-131	3.68e-129
ENSG00000010319.5	1435.56	10379.9	2267.42	-2.85409	0.117829	-24.2223	1.29e-129	1.36e-127
ENSG00000112964.12	1090.41	9608.42	1882.62	-3.13941	0.130832	-23.9958	3.08e-127	3.06e-125
ENSG00000180914.9	815.625	13799.4	2023.17	-4.08052	0.170792	-23.8917	3.74e-126	3.63e-124
ENSG00000163513.16	6206.08	28787.7	8306.26	-2.21369	0.0927109	-23.8773	5.27e-126	5.11e-124
ENSG00000138207.11	482.536	14645.1	1799.71	-4.92376	0.207826	-23.6918	4.38e-124	4.03e-122
ENSG00000101441.4	337.679	0.934216	173.372	7.6634	0.323819	23.6657	8.14e-124	7.44e-122
ENSG00000127955.14	794.591	4452.2	1134.76	-2.48626	0.10517	-23.6404	1.48e-123	1.35e-121
ENSG00000070031.3	40.7335	3.09189	37.1558	4.19197	0.179486	23.3554	1.21e-120	1.02e-118
ENSG00000174697.4	308.401	21966.8	2322.72	-6.15437	0.265103	-23.215	3.21e-119	2.59e-117
ENSG00000169252.5	159.537	1126.48	249.467	-2.81987	0.122407	-23.0369	1.99e-117	1.54e-115
ENSG00000113594.8	2102.22	12325.9	3053.06	-2.55172	0.111784	-22.8272	2.46e-115	1.81e-113
ENSG00000163993.6	3516.95	129.935	3201.94	4.75859	0.21431	22.2042	3.12e-109	2.02e-107
ENSG00000258947.5	239.381	18.5757	218.845	3.68802	0.167121	22.068	6.42e-108	3.98e-106
ENSG00000090006.16	2870.85	11129.2	3638.91	-1.9548	0.0889307	-21.9811	4.36e-107	2.66e-105
ENSG00000170323.7	3353.15	99509.4	12296.1	-4.89125	0.226495	-21.5954	1.98e-103	1.11e-101
ENSG00000183682.7	80.6699	15.0764	74.5694	2.41699	0.112049	21.5709	3.37e-103	1.87e-101
ENSG00000113580.13	3360.02	10953.9	4066.28	-1.70487	0.079627	-21.4107	1.06e-101	5.69e-100
ENSG00000115718.16	54.7143	9.45699	50.5052	2.52406	0.118024	21.386	1.8e-101	9.64e-100
ENSG00000106327.11	225.914	24.2759	207.161	3.21797	0.15089	21.3266	6.44e-101	3.4e-99
ENSG00000186458.4	32.6377	972.059	120.008	-4.89624	0.230392	-21.2517	3.18e-100	1.65e-98
ENSG00000128564.6	103.226	7.67455	84.0283	4.91789	0.232478	21.1542	2.52e-99	1.29e-97
ENSG00000169248.11	918.016	68.1503	838.975	3.75091	0.177476	21.1348	3.81e-99	1.93e-97
ENSG00000187608.7	7729.74	668.523	7073.01	3.53141	0.168842	20.9154	3.88e-97	1.87e-95
ENSG00000117407.15	294.377	31.6508	269.942	3.21569	0.154118	20.8652	1.11e-96	5.24e-95
ENSG00000166548.14	2081.67	4473.11	2304.09	-1.10339	0.0528819	-20.8651	1.11e-96	5.24e-95
ENSG00000187151.6	7.34652	127.232	18.4963	-4.11347	0.197226	-20.8567	1.33e-96	6.23e-95
ENSG00000116194.11	200.671	1693.04	339.468	-3.07777	0.148428	-20.7359	1.64e-95	7.56e-94
ENSG00000135346.7	1575.62	3.72611	567.645	8.12905	0.392343	20.7192	2.32e-95	1.07e-93
ENSG00000172458.4	81.929	335.313	105.495	-2.03205	0.0981335	-20.707	3e-95	1.37e-93
ENSG00000149923.12	7642.13	3020.98	7212.34	1.33897	0.0647261	20.6868	4.56e-95	2.08e-93
ENSG00000169245.5	3420.34	280.461	3128.32	3.60804	0.174795	20.6415	1.16e-94	5.26e-93
ENSG00000170989.8	1381.78	5661.03	1779.76	-2.03452	0.0996303	-20.4207	1.1e-92	4.73e-91
ENSG00000127241.15	37.6951	505.131	81.1686	-3.745	0.183445	-20.4148	1.23e-92	5.33e-91
ENSG00000080293.8	7.1246	59.7793	12.0217	-3.08007	0.151811	-20.2888	1.61e-91	6.82e-90
ENSG00000136160.13	632.816	2882.94	842.087	-2.18763	0.108599	-20.1442	3.03e-90	1.24e-88
ENSG00000143321.17	26165.2	11138.3	24767.7	1.23212	0.0614782	20.0416	2.39e-89	9.51e-88
ENSG00000133116.7	116.07	648.561	165.594	-2.48164	0.124697	-19.9013	3.96e-88	1.52e-86
ENSG00000136011.13	43.2572	342.442	71.0825	-2.98656	0.151051	-19.7718	5.2e-87	1.93e-85
ENSG00000173391.7	1276.01	271.564	1182.59	2.23187	0.113256	19.7063	1.9e-86	6.92e-85
ENSG00000113578.16	821.09	3449.64	1065.56	-2.07086	0.105301	-19.6662	4.2e-86	1.51e-84
ENSG00000087237.9	92.2904	437.944	124.438	-2.24695	0.114282	-19.6615	4.61e-86	1.65e-84
ENSG00000181092.8	1664.34	61439.7	7223.7	-5.20614	0.265022	-19.6442	6.48e-86	2.3e-84
ENSG00000154188.8	278.271	1906.84	429.734	-2.77651	0.141793	-19.5814	2.23e-85	7.84e-84
ENSG00000103522.14	315.364	50.7091	290.75	2.63546	0.134752	19.5579	3.54e-85	1.23e-83
ENSG00000276409.3	104.871	1047.29	192.52	-3.32008	0.170498	-19.4729	1.86e-84	6.39e-83
ENSG00000128165.8	954.404	209.414	885.117	2.18763	0.112522	19.4418	3.42e-84	1.16e-82
ENSG00000145777.13	27.9935	264.609	49.9997	-3.24106	0.167765	-19.319	3.72e-83	1.22e-81
ENSG00000185507.18	2681.84	697.204	2497.26	1.94358	0.100653	19.3097	4.46e-83	1.46e-81
ENSG00000186891.12	580.994	76.8641	534.108	2.91779	0.151484	19.2613	1.14e-82	3.7e-81
ENSG00000140009.17	36.7842	152.984	47.5913	-2.06409	0.107338	-19.2298	2.08e-82	6.75e-81
ENSG00000120156.19	753.277	2755.12	939.456	-1.87069	0.0975161	-19.1834	5.1e-82	1.64e-80
ENSG00000164047.4	109.423	5.34557	78.4166	4.00483	0.210284	19.0449	7.25e-81	2.26e-79
ENSG00000126895.12	60.0037	405.879	92.1714	-2.75861	0.144866	-19.0426	7.57e-81	2.35e-79
ENSG00000081041.8	152.167	1637.9	290.346	-3.42858	0.18044	-19.0012	1.67e-80	5.16e-79
ENSG00000160293.15	3891.61	1827.6	3699.65	1.09032	0.0575539	18.9444	4.91e-80	1.49e-78
ENSG00000107562.15	7022.91	26528.5	8837.01	-1.9174	0.102091	-18.7813	1.07e-78	3.13e-77
ENSG00000150938.8	7230.63	23178.2	8713.82	-1.68056	0.0909136	-18.4852	2.72e-76	7.47e-75
ENSG00000151623.13	445.7	1981.72	588.556	-2.15261	0.116664	-18.4514	5.08e-76	1.39e-74
ENSG00000049249.7	211.031	32.4963	194.427	2.69753	0.14689	18.3643	2.54e-75	6.81e-74
ENSG00000124942.12	85084.2	242599	99733.7	-1.51161	0.0824074	-18.3431	3.75e-75	9.96e-74
ENSG00000136859.8	4206.42	15138.4	5223.13	-1.84753	0.100831	-18.323	5.42e-75	1.43e-73
ENSG00000078549.13	139.278	870.665	207.3	-2.64524	0.144744	-18.2753	1.3e-74	3.41e-73
ENSG00000137070.16	512.211	1437.08	598.227	-1.48847	0.0817262	-18.2129	4.07e-74	1.05e-72
ENSG00000170962.11	1378.2	4974.07	1712.63	-1.85159	0.101797	-18.1891	6.3e-74	1.61e-72
ENSG00000189334.7	13374.4	2101.62	12326	2.66987	0.147237	18.1331	1.74e-73	4.38e-72
ENSG00000090659.16	232.076	1436.81	344.121	-2.63026	0.145969	-18.0193	1.37e-72	3.37e-71
ENSG00000160113.5	4149.53	1737.11	3925.16	1.25632	0.070113	17.9185	8.46e-72	2.02e-70
ENSG00000179934.6	47.8326	5.10023	43.8583	3.22301	0.18018	17.8877	1.47e-71	3.47e-70
ENSG00000017427.14	168.897	958.774	242.359	-2.50501	0.140841	-17.7861	9.05e-71	2.08e-69
ENSG00000117586.9	481.592	133.768	449.243	1.84937	0.104529	17.6924	4.8e-70	1.08e-68
ENSG00000145050.14	3993.29	1833.51	3792.42	1.12288	0.063642	17.6437	1.14e-69	2.53e-68
ENSG00000143171.11	22.1638	182.081	37.0368	-3.03902	0.172649	-17.6023	2.37e-69	5.2e-68
ENSG00000130669.16	6144.67	2575.14	5812.69	1.25463	0.0715469	17.5358	7.63e-69	1.66e-67
ENSG00000123384.12	23629.8	75551.9	28458.7	-1.67686	0.0960885	-17.4512	3.37e-68	7.18e-67
ENSG00000159176.12	18053.4	44159.6	20481.4	-1.29046	0.073974	-17.4448	3.77e-68	8.02e-67
ENSG00000011422.10	2391.21	730.335	2236.75	1.71117	0.0981963	17.4261	5.23e-68	1.11e-66
ENSG00000162444.11	666.351	3084.71	891.268	-2.2108	0.127078	-17.3972	8.67e-68	1.82e-66
ENSG00000160404.16	1081.49	480.845	1025.63	1.16946	0.0677182	17.2695	7.99e-67	1.64e-65
ENSG00000138685.11	621.944	4105.4	945.92	-2.72269	0.15823	-17.2071	2.35e-66	4.77e-65
ENSG00000130827.6	4379.22	1997.45	4157.7	1.13253	0.0658418	17.2008	2.62e-66	5.31e-65
ENSG00000025708.11	6368.55	1798.42	5943.51	1.82425	0.106359	17.1518	6.09e-66	1.22e-64
ENSG00000069702.9	3071.75	17079.9	4374.57	-2.47515	0.144704	-17.105	1.36e-65	2.7e-64
ENSG00000138696.9	11796.3	626.575	10757.5	4.2346	0.247728	17.0937	1.65e-65	3.27e-64
ENSG00000173432.9	2757.23	31584.2	5438.26	-3.51793	0.20589	-17.0865	1.87e-65	3.7e-64
ENSG00000115884.9	24410.8	6415.42	22737.2	1.92789	0.113387	17.0027	7.84e-65	1.52e-63
ENSG00000188958.8	10.0669	46.8044	13.4836	-2.23209	0.131408	-16.9859	1.04e-64	2.02e-63
ENSG00000077264.13	168.685	986.315	244.728	-2.54805	0.150421	-16.9395	2.3e-64	4.4e-63
ENSG00000111981.4	105.745	12.2915	97.0532	3.10293	0.184004	16.8634	8.37e-64	1.57e-62
ENSG00000143556.7	3873	452.876	1962.64	6.39215	0.379678	16.8357	1.34e-63	2.49e-62
ENSG00000006210.6	4100.39	21309.1	5700.87	-2.37764	0.141347	-16.8213	1.7e-63	3.17e-62
ENSG00000170345.8	14350.1	85293.2	20948.1	-2.57137	0.154527	-16.6403	3.56e-62	6.4e-61
ENSG00000138755.5	6550.34	729.863	6009.01	3.16583	0.19094	16.5802	9.69e-62	1.72e-60
ENSG00000137033.10	724.784	4747.58	1098.92	-2.71158	0.164679	-16.4658	6.46e-61	1.12e-59
ENSG00000184557.4	3926.38	14873.1	4944.47	-1.92143	0.116758	-16.4566	7.52e-61	1.3e-59
ENSG00000108622.9	409.221	1120.31	475.355	-1.45294	0.088468	-16.4233	1.3e-60	2.24e-59
ENSG00000146469.11	7.77439	31.6625	9.99608	-2.03566	0.12469	-16.3258	6.47e-60	1.09e-58
ENSG00000152785.6	35.518	400.499	57.3323	-4.17748	0.256822	-16.2661	1.72e-59	2.87e-58
ENSG00000179218.12	58147.5	27589.4	55305.5	1.0756	0.0662315	16.24	2.63e-59	4.37e-58
ENSG00000026025.12	53348.8	142309	61622.4	-1.4155	0.0872536	-16.2228	3.48e-59	5.76e-58
ENSG00000181195.9	89.7136	706.69	110.626	-3.83698	0.237617	-16.1477	1.18e-58	1.93e-57
ENSG00000065325.11	18.9689	201.906	35.9828	-3.42341	0.212435	-16.115	2e-58	3.26e-57
ENSG00000211891.5	106.045	5.5726	83.0078	4.02157	0.249888	16.0935	2.83e-58	4.6e-57
ENSG00000100911.12	8539.77	3573.47	8077.89	1.25685	0.0782138	16.0694	4.18e-58	6.76e-57
ENSG00000135114.11	1277.63	247.7	1181.85	2.36677	0.148238	15.966	2.21e-57	3.5e-56
ENSG00000136869.13	1071.17	3011.71	1251.65	-1.49128	0.0936488	-15.9242	4.3e-57	6.77e-56
ENSG00000144476.5	1784.75	6160.23	2191.69	-1.78723	0.11263	-15.8681	1.05e-56	1.64e-55
ENSG00000229314.5	392.657	9.58643	174.263	4.90444	0.309991	15.8212	2.22e-56	3.41e-55
ENSG00000171819.4	32.2097	551.831	80.5366	-4.10043	0.261029	-15.7087	1.32e-55	1.99e-54
ENSG00000143320.7	33312.9	7549.07	30916.8	2.1417	0.137236	15.606	6.63e-55	9.77e-54
ENSG00000154134.13	241.003	796.014	292.622	-1.72428	0.110909	-15.5468	1.67e-54	2.43e-53
ENSG00000138039.13	4.26673	93.2707	12.5445	-4.48178	0.288314	-15.5448	1.73e-54	2.51e-53
ENSG00000197696.8	320.534	1169.05	399.45	-1.86715	0.120999	-15.4311	1.01e-53	1.44e-52
ENSG00000166148.3	387.501	1219.35	464.867	-1.65361	0.107561	-15.3736	2.46e-53	3.45e-52
ENSG00000211896.5	178856	18755.2	163579	3.6148	0.235758	15.3327	4.63e-53	6.43e-52
ENSG00000092009.9	36.2096	274.383	58.3607	-2.92176	0.190642	-15.3259	5.13e-53	7.12e-52
ENSG00000175426.9	3707.67	42.4502	576.386	4.09795	0.268112	15.2844	9.71e-53	1.34e-51
ENSG00000142224.14	63.341	1.46351	28.67	4.39039	0.287887	15.2504	1.64e-52	2.23e-51
ENSG00000263528.6	1176.11	498.144	1113.05	1.23921	0.0813764	15.2281	2.3e-52	3.13e-51
ENSG00000115353.9	191.254	1154.66	280.855	-2.59424	0.170733	-15.1948	3.83e-52	5.17e-51
ENSG00000099250.16	6039.78	13860.1	6767.11	-1.19836	0.0790279	-15.1637	6.15e-52	8.28e-51
ENSG00000145675.13	8490.54	22349.8	9779.51	-1.39634	0.0925664	-15.0847	2.04e-51	2.7e-50
ENSG00000100985.7	10379.1	1020.64	5440.49	2.52976	0.167852	15.0714	2.5e-51	3.3e-50
ENSG00000177548.11	2192.44	914.482	2073.58	1.26144	0.0837106	15.0691	2.59e-51	3.41e-50
ENSG00000139567.11	1383.9	2964.75	1530.92	-1.09911	0.0730351	-15.0491	3.5e-51	4.59e-50
ENSG00000180871.6	28.9459	114.317	36.8857	-1.98198	0.131907	-15.0255	5e-51	6.51e-50
ENSG00000127129.8	459.688	79.756	424.353	2.52664	0.168728	14.9746	1.08e-50	1.39e-49
ENSG00000177398.17	103.5	14.1994	89.5418	2.77463	0.185664	14.9444	1.69e-50	2.17e-49
ENSG00000170231.14	63.2596	3.13925	57.6682	4.33443	0.290427	14.9244	2.29e-50	2.92e-49
ENSG00000160801.12	130.73	567.138	171.317	-2.11956	0.142127	-14.9131	2.71e-50	3.45e-49
ENSG00000186951.15	990.639	2640.48	1144.08	-1.41425	0.0950844	-14.8736	4.89e-50	6.19e-49
ENSG00000171522.5	575.29	1553.18	666.238	-1.43283	0.0964954	-14.8487	7.09e-50	8.92e-49
ENSG00000037280.14	831.884	1872.54	928.67	-1.17053	0.0789483	-14.8266	9.87e-50	1.24e-48
ENSG00000074842.6	5235.25	2569.26	4987.3	1.02689	0.0692736	14.8237	1.03e-49	1.29e-48
ENSG00000151090.16	1577.95	4371.12	1837.72	-1.46992	0.0991926	-14.8189	1.11e-49	1.38e-48
ENSG00000118785.12	16549.9	3354.4	15322.7	2.3027	0.155816	14.7784	2.02e-49	2.5e-48
ENSG00000134339.7	527.96	4766.52	922.164	-3.17449	0.21526	-14.7473	3.2e-49	3.94e-48
ENSG00000275152.3	5.51311	28.0275	7.60705	-2.35567	0.15981	-14.7404	3.55e-49	4.35e-48
ENSG00000105647.13	98.6858	39.9738	93.2254	1.30024	0.0882145	14.7396	3.59e-49	4.41e-48
ENSG00000104899.5	138.421	21.1117	127.511	2.71128	0.184837	14.6684	1.03e-48	1.24e-47
ENSG00000146232.13	1308.59	577.517	1240.6	1.17992	0.0810205	14.5632	4.81e-48	5.68e-47
ENSG00000185267.8	107.898	251.116	121.217	-1.21861	0.0837159	-14.5565	5.31e-48	6.26e-47
ENSG00000266524.2	107.293	904.578	181.444	-3.07587	0.211888	-14.5165	9.53e-48	1.11e-46
ENSG00000136244.10	170.899	1187.19	265.419	-2.79645	0.192874	-14.4989	1.23e-47	1.43e-46
ENSG00000124334.15	27.4639	6.34744	25.5	2.10373	0.145585	14.4502	2.5e-47	2.88e-46
ENSG00000240972.1	2476.23	811.854	2321.44	1.60884	0.111501	14.4289	3.4e-47	3.89e-46
ENSG00000066056.12	1544.1	3524.86	1728.32	-1.19076	0.0826078	-14.4146	4.19e-47	4.79e-46
ENSG00000116833.12	240.749	662.767	279.998	-1.46073	0.101342	-14.4139	4.23e-47	4.83e-46
ENSG00000211892.3	9120.25	1980.56	7870.33	2.96174	0.206613	14.3347	1.33e-46	1.5e-45
ENSG00000125845.6	147.217	660.161	194.923	-2.16584	0.1514	-14.3054	2.03e-46	2.27e-45
ENSG00000068078.16	1964.24	373.827	1816.32	2.39345	0.168327	14.219	6.98e-46	7.68e-45
ENSG00000197461.12	1076.04	2450.38	1203.86	-1.1875	0.0837007	-14.1875	1.1e-45	1.2e-44
ENSG00000144230.15	24.5717	123.167	33.7415	-2.33187	0.164854	-14.1451	2e-45	2.17e-44
ENSG00000128052.8	2519.77	5481.32	2795.21	-1.12116	0.0792971	-14.1387	2.19e-45	2.37e-44
ENSG00000138623.8	626.618	242.393	590.883	1.37016	0.0969848	14.1275	2.57e-45	2.78e-44
ENSG00000101349.15	28.4284	254.811	49.4829	-3.16422	0.224225	-14.1118	3.21e-45	3.46e-44
ENSG00000211897.6	14672.7	2485.58	13475	3.03142	0.21584	14.0448	8.29e-45	8.75e-44
ENSG00000228278.3	227.177	11.6971	113.493	3.88675	0.277087	14.0272	1.06e-44	1.12e-43
ENSG00000177606.6	12659.9	33466.7	14595	-1.40246	0.100041	-14.0189	1.19e-44	1.25e-43
ENSG00000116329.9	197.001	28.3722	181.318	2.79643	0.200951	13.916	5.07e-44	5.2e-43
ENSG00000001617.10	6443.88	2930.76	6117.14	1.13666	0.0817032	13.9121	5.35e-44	5.48e-43
ENSG00000162891.9	321.155	29.5216	294.032	3.44284	0.249129	13.8195	1.94e-43	1.96e-42
ENSG00000173530.5	211.738	683.282	255.593	-1.69038	0.123102	-13.7315	6.58e-43	6.49e-42
ENSG00000142910.14	2339.34	7320.22	2802.58	-1.6458	0.120176	-13.6949	1.09e-42	1.07e-41
ENSG00000125999.9	2844	178.478	1689.34	3.36905	0.246402	13.673	1.47e-42	1.44e-41
ENSG00000075213.9	192.986	615.786	232.308	-1.67495	0.122506	-13.6724	1.48e-42	1.45e-41
ENSG00000130513.6	1349	259.781	1247.69	2.37648	0.174574	13.6131	3.35e-42	3.22e-41
ENSG00000145147.18	1098.15	2908.53	1266.52	-1.40524	0.103453	-13.5834	5.03e-42	4.8e-41
ENSG00000139874.5	60.4966	168.635	45.7516	-2.34499	0.172683	-13.5798	5.28e-42	5.04e-41
ENSG00000142871.14	11386.8	34625.2	13548.1	-1.60447	0.118383	-13.5532	7.59e-42	7.21e-41
ENSG00000167207.10	620.279	220.588	583.106	1.49114	0.110172	13.5347	9.75e-42	9.24e-41
ENSG00000148737.14	1892.03	4011.34	2089.14	-1.08422	0.0801879	-13.521	1.18e-41	1.11e-40
ENSG00000151882.10	1741.77	9246.49	2439.74	-2.40835	0.178437	-13.4969	1.63e-41	1.54e-40
ENSG00000158477.6	112.391	14.4001	96.9391	3.13843	0.232891	13.476	2.17e-41	2.03e-40
ENSG00000153162.8	245.075	903.168	306.28	-1.8819	0.139686	-13.4723	2.28e-41	2.13e-40
ENSG00000198246.7	1476.99	709.046	1405.57	1.05878	0.0787277	13.4486	3.14e-41	2.93e-40
ENSG00000158458.18	98.3203	501.274	135.797	-2.35012	0.174991	-13.43	4.04e-41	3.76e-40
ENSG00000140285.8	579.022	1889.02	700.858	-1.70599	0.127405	-13.3903	6.89e-41	6.37e-40
ENSG00000153993.12	294.875	1246.46	383.376	-2.07979	0.156043	-13.3283	1.59e-40	1.45e-39
ENSG00000168394.10	8692.97	3003.9	8163.86	1.53302	0.115108	13.3181	1.82e-40	1.66e-39
ENSG00000274736.3	12.8114	51.5256	16.412	-2.00784	0.150945	-13.3018	2.26e-40	2.05e-39
ENSG00000119508.16	412.828	1765.37	538.621	-2.09637	0.157677	-13.2953	2.46e-40	2.24e-39
ENSG00000130427.2	62.2934	4.07747	34.2003	3.18878	0.240232	13.2737	3.29e-40	2.97e-39
ENSG00000069399.11	4052.68	1996.96	3861.49	1.02109	0.0771806	13.2298	5.9e-40	5.27e-39
ENSG00000184330.10	608.48	24.7631	148.206	6.14263	0.464478	13.2248	6.31e-40	5.63e-39
ENSG00000108688.10	36.5748	2.78166	33.4319	3.72055	0.282643	13.1634	1.43e-39	1.26e-38
ENSG00000169750.7	1295.32	501.869	1221.53	1.36814	0.103987	13.1569	1.55e-39	1.37e-38
ENSG00000095752.5	66.8171	21.6203	62.6136	1.62073	0.123545	13.1185	2.58e-39	2.26e-38
ENSG00000160307.8	624.684	4304.31	966.904	-2.78458	0.212927	-13.0776	4.42e-39	3.85e-38
ENSG00000138675.15	18.929	1.20472	11.8021	3.42138	0.262451	13.0363	7.61e-39	6.56e-38
ENSG00000175084.10	465.61	14477.2	395.031	-2.97144	0.228096	-13.0272	8.57e-39	7.37e-38
ENSG00000129048.6	93.7434	292.891	112.265	-1.6445	0.126626	-12.987	1.45e-38	1.24e-37
ENSG00000225950.6	42.7147	231.145	60.2395	-2.43687	0.187888	-12.9698	1.81e-38	1.54e-37
ENSG00000163191.5	31723.4	13866.7	30062.6	1.19392	0.0924569	12.9133	3.79e-38	3.19e-37
ENSG00000173110.7	544.701	187.119	440.093	1.70532	0.132219	12.8977	4.64e-38	3.89e-37
ENSG00000215182.8	569.413	22.4924	61.6621	4.34179	0.337089	12.8803	5.81e-38	4.86e-37
ENSG00000170893.3	1576.35	29.7328	465.232	4.09947	0.318634	12.8657	7.02e-38	5.87e-37
ENSG00000144730.15	1942.47	5253.19	2250.38	-1.4354	0.112177	-12.7958	1.73e-37	1.43e-36
ENSG00000123358.18	4019.73	15005.5	5041.45	-1.90033	0.148615	-12.787	1.94e-37	1.6e-36
ENSG00000122756.13	354.872	2230.06	529.272	-2.65167	0.207374	-12.7869	1.94e-37	1.6e-36
ENSG00000117400.13	13.3248	30.2286	14.8969	-1.18526	0.0930365	-12.7398	3.55e-37	2.91e-36
ENSG00000106113.17	14.8169	45.8427	17.7024	-1.63443	0.128808	-12.6888	6.82e-37	5.5e-36
ENSG00000130812.9	26.7379	10.5754	25.2347	1.32996	0.1054	12.6183	1.67e-36	1.33e-35
ENSG00000112902.10	2472.44	6709.27	2866.49	-1.44023	0.114208	-12.6105	1.85e-36	1.47e-35
ENSG00000197272.2	15.0404	4.53958	14.0638	1.72498	0.137042	12.5872	2.48e-36	1.96e-35
ENSG00000106809.9	1468.04	7684.74	2046.22	-2.3881	0.189745	-12.5859	2.53e-36	1.99e-35
ENSG00000197561.5	6.28112	33.765	8.83723	-2.4318	0.196257	-12.3909	2.93e-35	2.22e-34
ENSG00000009724.15	64.2264	162.356	73.3528	-1.34266	0.108658	-12.3568	4.48e-35	3.37e-34
ENSG00000131095.10	67.0701	359.773	94.2926	-2.42407	0.196762	-12.3198	7.09e-35	5.3e-34
ENSG00000108342.11	12.988	168.277	27.4305	-3.69948	0.300471	-12.3123	7.78e-35	5.8e-34
ENSG00000105894.10	1895.67	9677.64	2619.43	-2.35195	0.191386	-12.2891	1.04e-34	7.7e-34
ENSG00000122420.8	173.641	776.982	229.754	-2.16187	0.176321	-12.2609	1.47e-34	1.08e-33
ENSG00000204516.8	608.069	240.78	573.91	1.33653	0.109076	12.2532	1.61e-34	1.19e-33
ENSG00000165799.4	22.8715	133.665	33.1757	-2.54848	0.208533	-12.221	2.4e-34	1.76e-33
ENSG00000134853.10	2927.12	7632.13	3364.7	-1.3826	0.113254	-12.2079	2.82e-34	2.06e-33
ENSG00000089127.11	4523.67	1610.29	4252.71	1.49017	0.12211	12.2035	2.98e-34	2.17e-33
ENSG00000131759.16	7441.46	3167.28	7043.95	1.23234	0.101253	12.1709	4.44e-34	3.22e-33
ENSG00000018280.15	461.424	179.514	435.205	1.36309	0.112039	12.1662	4.7e-34	3.41e-33
ENSG00000064300.7	880.788	3437.76	1118.6	-1.96462	0.16164	-12.1543	5.44e-34	3.94e-33
ENSG00000122861.14	5758.4	2236.03	5430.81	1.36473	0.112321	12.1503	5.72e-34	4.13e-33
ENSG00000110492.14	11064	4038.97	10410.6	1.45379	0.119701	12.1451	6.09e-34	4.4e-33
ENSG00000187045.15	548.982	96.1492	506.866	2.51293	0.20707	12.1357	6.84e-34	4.93e-33
ENSG00000105472.11	1043.2	385.414	982.021	1.43641	0.118397	12.1321	7.14e-34	5.15e-33
ENSG00000197110.7	4.50538	0.148814	4.1002	4.14067	0.3418	12.1143	8.87e-34	6.38e-33
ENSG00000184925.10	173.558	42.9291	161.409	2.01344	0.166643	12.0823	1.31e-33	9.34e-33
ENSG00000213088.8	1401.65	7052.63	1927.22	-2.33105	0.193035	-12.0758	1.42e-33	1.01e-32
ENSG00000142273.9	1221.12	445.373	1148.97	1.45489	0.120668	12.057	1.78e-33	1.26e-32
ENSG00000267206.4	11.6811	58.041	15.9928	-2.31498	0.192072	-12.0527	1.88e-33	1.33e-32
ENSG00000171951.4	576.174	82.0983	178.909	1.85583	0.153977	12.0527	1.88e-33	1.33e-32
ENSG00000108344.13	14770.6	5431.31	13479.8	1.39716	0.116379	12.0053	3.33e-33	2.33e-32
ENSG00000115415.17	23272.5	10066.4	22044.3	1.20908	0.10098	11.9735	4.89e-33	3.4e-32
ENSG00000163794.6	71.4646	25.4764	67.1875	1.48737	0.12427	11.9689	5.17e-33	3.59e-32
ENSG00000112182.13	337.74	865.59	386.832	-1.35802	0.113765	-11.937	7.59e-33	5.24e-32
ENSG00000105976.13	1907.72	5049.26	1939.59	-1.63944	0.137456	-11.927	8.56e-33	5.9e-32
ENSG00000055118.13	343.921	69.1944	318.371	2.31373	0.194053	11.9232	8.96e-33	6.17e-32
ENSG00000183709.7	4.3352	0.100656	3.94137	4.21747	0.353903	11.917	9.65e-33	6.64e-32
ENSG00000157168.17	347.507	1513.24	455.925	-2.12269	0.179048	-11.8554	2.02e-32	1.37e-31
ENSG00000115009.10	87.3951	15.6261	71.8201	2.30691	0.194881	11.8375	2.5e-32	1.69e-31
ENSG00000131096.9	68.7842	10.7156	63.3835	2.67824	0.226263	11.8368	2.52e-32	1.7e-31
ENSG00000141574.6	2210.64	778.661	2077.46	1.50543	0.127468	11.8103	3.45e-32	2.32e-31
ENSG00000157601.12	12841.6	3799.3	12000.6	1.75701	0.149291	11.769	5.64e-32	3.76e-31
ENSG00000203747.8	4668.02	2003.37	4420.19	1.2204	0.103811	11.756	6.58e-32	4.37e-31
ENSG00000183813.6	237.274	72.3211	221.933	1.71333	0.146111	11.7262	9.36e-32	6.18e-31
ENSG00000167772.10	1123.21	4210.33	1410.33	-1.90637	0.162603	-11.7241	9.6e-32	6.33e-31
ENSG00000136999.4	517.568	1475.49	606.659	-1.51134	0.129031	-11.7131	1.09e-31	7.19e-31
ENSG00000183134.4	25.5061	78.0058	30.3888	-1.61093	0.137641	-11.7038	1.22e-31	8e-31
ENSG00000262406.2	443.316	77.7786	368.741	2.6829	0.229611	11.6845	1.53e-31	1e-30
ENSG00000100979.13	4255.28	10322.3	4819.54	-1.27846	0.109939	-11.6289	2.94e-31	1.91e-30
ENSG00000007952.16	75.2757	37.4566	71.7584	1.00307	0.086269	11.6272	3e-31	1.94e-30
ENSG00000134321.10	2500.91	820.59	2344.63	1.60773	0.138301	11.6249	3.08e-31	2e-30
ENSG00000227507.2	666.656	147.272	575.754	2.07291	0.1787	11.5999	4.12e-31	2.66e-30
ENSG00000226979.7	65.3356	18.308	60.9619	1.83279	0.158139	11.5897	4.65e-31	2.99e-30
ENSG00000180616.7	1159.21	276.423	1077.11	2.06826	0.178803	11.5672	6.04e-31	3.87e-30
ENSG00000150782.10	650.458	279.286	615.937	1.2196	0.10574	11.5339	8.9e-31	5.67e-30
ENSG00000113389.14	994.263	4024.65	1276.1	-2.01721	0.174897	-11.5337	8.92e-31	5.68e-30
ENSG00000137077.6	713.7	3771.97	998.132	-2.40195	0.208349	-11.5285	9.48e-31	6.03e-30
ENSG00000182393.2	9.34312	1.06676	8.57338	3.11422	0.271762	11.4593	2.11e-30	1.33e-29
ENSG00000148082.8	184.375	464.62	210.439	-1.33419	0.117099	-11.3937	4.49e-30	2.79e-29
ENSG00000134215.14	11501.3	4378.05	10838.8	1.39341	0.122668	11.3592	6.67e-30	4.12e-29
ENSG00000163600.11	137.691	37.197	128.345	1.88639	0.166679	11.3175	1.07e-29	6.58e-29
ENSG00000121966.6	5574.86	2520.02	5290.75	1.14546	0.101401	11.2963	1.37e-29	8.35e-29
ENSG00000131015.4	85.771	24.6686	80.0882	1.79806	0.159468	11.2754	1.74e-29	1.06e-28
ENSG00000175899.13	42209.7	89897.5	46644.8	-1.09071	0.0972475	-11.2158	3.41e-29	2.05e-28
ENSG00000172575.10	1148.08	389.452	1077.52	1.55953	0.139315	11.1942	4.35e-29	2.6e-28
ENSG00000100604.11	4897.78	147.284	398.188	4.02065	0.359406	11.1869	4.72e-29	2.81e-28
ENSG00000113302.4	20.1675	4.56241	18.7162	2.13741	0.191107	11.1844	4.86e-29	2.89e-28
ENSG00000180875.4	110.96	412.744	139.028	-1.8954	0.169608	-11.1752	5.39e-29	3.2e-28
ENSG00000163218.13	33.1536	2.21473	24.0172	3.55845	0.318931	11.1574	6.59e-29	3.9e-28
ENSG00000188389.9	129.39	36.6624	120.766	1.81787	0.163057	11.1487	7.27e-29	4.29e-28
ENSG00000069482.6	220.075	36.5483	179.685	2.41085	0.216366	11.1425	7.79e-29	4.59e-28
ENSG00000185008.16	775.5	120.671	714.598	2.68401	0.240974	11.1381	8.18e-29	4.82e-28
ENSG00000146648.14	4844.59	12607.3	4325.48	-1.85867	0.166926	-11.1347	8.51e-29	5e-28
ENSG00000186827.9	235.653	96.8947	222.748	1.28325	0.115536	11.1069	1.16e-28	6.8e-28
ENSG00000113070.7	640.931	1386.77	710.297	-1.11338	0.10044	-11.085	1.48e-28	8.64e-28
ENSG00000172183.13	1352.1	594.551	1281.64	1.18513	0.107001	11.0759	1.64e-28	9.55e-28
ENSG00000126353.3	497.404	158.997	424.002	1.76489	0.15944	11.0693	1.77e-28	1.03e-27
ENSG00000102908.19	2584.49	5433.17	2849.42	-1.07199	0.0968553	-11.068	1.79e-28	1.04e-27
ENSG00000163734.4	27.5326	102.949	34.5466	-1.90468	0.172505	-11.0412	2.42e-28	1.39e-27
ENSG00000156574.8	7.43167	19.8578	8.58735	-1.44565	0.131107	-11.0265	2.85e-28	1.63e-27
ENSG00000134830.5	1271.06	445.757	1194.3	1.51157	0.137682	10.9787	4.84e-28	2.75e-27
ENSG00000104213.11	1481.64	3371.54	1657.41	-1.18621	0.108149	-10.9683	5.43e-28	3.08e-27
ENSG00000188643.9	14339	6314.83	13592.7	1.18313	0.107933	10.9617	5.84e-28	3.31e-27
ENSG00000177455.10	133.854	43.2497	117.328	2.33447	0.213196	10.9499	6.65e-28	3.76e-27
ENSG00000127578.6	71.2254	26.0611	67.0249	1.44771	0.132483	10.9275	8.51e-28	4.79e-27
ENSG00000123999.4	123.011	28.1846	93.2075	1.82382	0.167291	10.9021	1.13e-27	6.31e-27
ENSG00000072274.11	9913.96	4651.96	9424.57	1.09163	0.100265	10.8875	1.32e-27	7.38e-27
ENSG00000186810.7	294.1	93.7697	275.469	1.6486	0.152604	10.8032	3.33e-27	1.83e-26
ENSG00000216490.3	62.4957	29.9949	59.473	1.05933	0.0981261	10.7956	3.61e-27	1.98e-26
ENSG00000071677.1	4.64818	0.511003	4.2634	3.09031	0.288953	10.6948	1.08e-26	5.8e-26
ENSG00000130303.11	13853.3	5355.82	13063	1.37106	0.128555	10.6652	1.48e-26	7.93e-26
ENSG00000064989.11	1853.14	3888.15	2042.41	-1.06896	0.100471	-10.6395	1.95e-26	1.04e-25
ENSG00000133321.9	7582.3	2881.5	7145.1	1.39579	0.133173	10.481	1.06e-25	5.47e-25
ENSG00000164342.11	699.565	1410.51	765.686	-1.01154	0.0966696	-10.4639	1.27e-25	6.52e-25
ENSG00000099985.3	169.31	63.5678	159.475	1.41426	0.135685	10.4231	1.94e-25	9.95e-25
ENSG00000102970.9	62.22	17.6364	58.0735	1.81678	0.174322	10.4219	1.97e-25	1.01e-24
ENSG00000120949.13	87.9989	214.29	99.7445	-1.28394	0.123688	-10.3805	3.04e-25	1.54e-24
ENSG00000034510.5	64846.6	32364.9	61825.7	1.0026	0.0968041	10.357	3.89e-25	1.97e-24
ENSG00000113494.15	15540.1	6672.77	14715.4	1.21961	0.117921	10.3426	4.52e-25	2.28e-24
ENSG00000127743.5	55.3235	229.543	71.5266	-2.05224	0.198446	-10.3415	4.57e-25	2.3e-24
ENSG00000090534.16	167.357	48.3078	156.285	1.79382	0.173567	10.335	4.9e-25	2.46e-24
ENSG00000156234.7	3330.68	1048.93	2251.85	2.54016	0.247866	10.2481	1.21e-24	5.98e-24
ENSG00000162892.14	246.607	97.6507	232.753	1.33584	0.130531	10.2339	1.4e-24	6.91e-24
ENSG00000205213.12	1991.48	4548.33	2229.28	-1.19146	0.117252	-10.1615	2.94e-24	1.43e-23
ENSG00000143546.8	4832.18	408.375	2290.12	2.60418	0.256428	10.1556	3.13e-24	1.52e-23
ENSG00000163737.3	1.48677	8.83197	2.16991	-2.6204	0.258496	-10.1371	3.78e-24	1.83e-23
ENSG00000092421.15	1279.19	3068.64	1445.62	-1.26243	0.12503	-10.097	5.69e-24	2.73e-23
ENSG00000176919.10	36.2007	15.0938	34.2377	1.26315	0.125212	10.0881	6.24e-24	2.99e-23
ENSG00000160683.4	13.8935	3.62273	12.0369	2.23171	0.221285	10.0852	6.42e-24	3.08e-23
ENSG00000049247.12	16.9194	3.6942	14.9665	2.10934	0.209721	10.0578	8.48e-24	4.04e-23
ENSG00000181374.6	94.9084	377.553	121.196	-1.99202	0.198211	-10.05	9.18e-24	4.37e-23
ENSG00000124391.4	5.48971	0.789801	4.77081	2.7175	0.271706	10.0016	1.5e-23	7.07e-23
ENSG00000107968.8	793.175	1609.31	869.079	-1.02073	0.102268	-9.98097	1.85e-23	8.67e-23
ENSG00000163220.10	11309.4	1568.43	7911.62	2.44864	0.247277	9.90241	4.06e-23	1.88e-22
ENSG00000189377.7	1718.02	268.409	1353.3	2.44785	0.248121	9.86555	5.87e-23	2.7e-22
ENSG00000143125.5	58.7119	76.9372	20.1658	-2.42394	0.247146	-9.80772	1.04e-22	4.74e-22
ENSG00000078401.6	746.408	1873.64	851.246	-1.32785	0.135802	-9.77784	1.4e-22	6.33e-22
ENSG00000100448.3	119.252	414.155	146.679	-1.79615	0.18491	-9.71365	2.64e-22	1.18e-21
ENSG00000089250.17	33.8456	225.688	15.978	-1.86527	0.193032	-9.66303	4.33e-22	1.91e-21
ENSG00000137872.14	643.992	1841.43	755.359	-1.51577	0.156915	-9.65984	4.47e-22	1.97e-21
ENSG00000114113.5	29.662	7.67671	27.6172	1.93944	0.201029	9.64754	5.03e-22	2.22e-21
ENSG00000104938.15	3.58894	11.1814	3.20482	-2.23008	0.231777	-9.62167	6.48e-22	2.84e-21
ENSG00000168621.13	100.341	89.7712	36.8115	1.97378	0.205969	9.58288	9.44e-22	4.11e-21
ENSG00000006327.12	3022.75	1462	2877.59	1.04787	0.110525	9.48079	2.52e-21	1.08e-20
ENSG00000160867.13	1215.21	352.831	1135.01	1.78409	0.18836	9.47172	2.75e-21	1.17e-20
ENSG00000126233.1	39.7776	5.1308	34.4584	2.86777	0.303546	9.44756	3.47e-21	1.47e-20
ENSG00000137101.11	281.236	140.331	268.131	1.00252	0.106129	9.44629	3.51e-21	1.49e-20
ENSG00000211893.3	16619.8	4371.47	15480.6	1.9267	0.204328	9.42943	4.12e-21	1.75e-20
ENSG00000042832.10	69.1642	24.9866	54.3681	1.19826	0.127276	9.41463	4.75e-21	2e-20
ENSG00000131203.11	1186.63	283.442	976.958	1.88669	0.201398	9.36799	7.39e-21	3.09e-20
ENSG00000089199.8	6733.11	253.224	663.869	3.21916	0.344916	9.33317	1.03e-20	4.28e-20
ENSG00000185885.14	12066.9	5447.43	11451.2	1.14741	0.12298	9.33005	1.06e-20	4.4e-20
ENSG00000166736.10	38.7795	5.97439	20.6149	2.46975	0.264918	9.32271	1.13e-20	4.71e-20
ENSG00000158164.6	180.62	51.893	168.648	1.79886	0.194093	9.26803	1.9e-20	7.8e-20
ENSG00000125730.15	30906.1	66759.5	34240.6	-1.11108	0.119888	-9.26764	1.9e-20	7.83e-20
ENSG00000148926.8	809.934	2149.87	934.554	-1.40855	0.153008	-9.20571	3.39e-20	1.38e-19
ENSG00000019991.14	379.223	778.613	416.368	-1.03844	0.113595	-9.14164	6.15e-20	2.46e-19
ENSG00000091831.20	31154.8	9596.86	29149.8	1.69882	0.187256	9.07216	1.17e-19	4.63e-19
ENSG00000161031.11	488.002	105.745	452.451	2.20597	0.244073	9.03815	1.59e-19	6.27e-19
ENSG00000131142.12	10.2461	5.27718	6.82537	1.86798	0.206984	9.02477	1.8e-19	7.07e-19
ENSG00000050628.19	2281.45	6085.09	2635.2	-1.41531	0.157107	-9.00853	2.09e-19	8.17e-19
ENSG00000108691.8	1523.51	3346.16	1693.03	-1.1351	0.126284	-8.98844	2.51e-19	9.78e-19
ENSG00000107984.8	410.807	90.2449	380.993	2.18651	0.244417	8.94582	3.69e-19	1.43e-18
ENSG00000128285.4	82.3431	47.6834	72.5512	1.54296	0.17252	8.94367	3.76e-19	1.46e-18
ENSG00000102524.10	875.909	432.604	834.68	1.01775	0.113859	8.93872	3.94e-19	1.52e-18
ENSG00000189013.13	15.2831	3.90307	14.2247	1.96774	0.221764	8.87315	7.11e-19	2.72e-18
ENSG00000169385.2	43.886	19.6131	39.293	1.07195	0.121994	8.78696	1.54e-18	5.79e-18
ENSG00000196337.9	6.83831	17.17	7.79919	-1.34713	0.15353	-8.77439	1.72e-18	6.46e-18
ENSG00000154229.10	609.009	1286.24	671.995	-1.07876	0.123235	-8.75367	2.07e-18	7.72e-18
ENSG00000184374.2	11.5003	4.89261	10.8858	1.23461	0.141239	8.74124	2.31e-18	8.61e-18
ENSG00000116985.9	530.573	245.148	504.027	1.11374	0.127641	8.7256	2.65e-18	9.85e-18
ENSG00000101074.3	3.97836	0.36205	2.8163	2.91596	0.335233	8.6983	3.37e-18	1.25e-17
ENSG00000164404.7	514.527	65.374	151.564	1.42528	0.164798	8.64865	5.21e-18	1.92e-17
ENSG00000171509.14	15.1162	5.51998	14.2237	1.43307	0.168408	8.50954	1.75e-17	6.28e-17
ENSG00000122136.12	58.6267	15.8906	54.6521	1.883	0.223091	8.4405	3.16e-17	1.12e-16
ENSG00000114646.8	151.803	72.626	144.439	1.06548	0.126245	8.43976	3.18e-17	1.13e-16
ENSG00000131050.9	16.1903	0.304353	4.22138	3.75238	0.444697	8.43806	3.23e-17	1.15e-16
ENSG00000090382.5	9774.92	3770.47	9216.48	1.37434	0.163511	8.40522	4.27e-17	1.51e-16
ENSG00000182687.3	5.41043	1.52512	4.27645	1.60191	0.191163	8.37978	5.3e-17	1.87e-16
ENSG00000179344.15	8336.13	4161.1	7947.83	1.00241	0.119823	8.36577	5.97e-17	2.1e-16
ENSG00000167104.10	8.81967	0.255205	4.09636	3.70896	0.444729	8.33982	7.44e-17	2.6e-16
ENSG00000111537.4	26.2866	7.39127	24.5292	1.8284	0.21956	8.32754	8.25e-17	2.88e-16
ENSG00000219438.7	352.215	151.372	333.536	1.21852	0.148925	8.18211	2.79e-16	9.51e-16
ENSG00000128383.11	85.6471	29.5828	80.4329	1.5348	0.18892	8.12409	4.51e-16	1.52e-15
ENSG00000004948.12	38.2905	83.846	36.2615	-1.4181	0.175277	-8.09066	5.93e-16	1.99e-15
ENSG00000183662.9	5.6182	9.88118	5.0489	-1.13197	0.140815	-8.03866	9.08e-16	3.02e-15
ENSG00000163599.13	142.763	59.1297	134.985	1.27033	0.158186	8.03064	9.7e-16	3.22e-15
ENSG00000106178.5	11.1397	47.9683	14.5649	-2.10777	0.263713	-7.99266	1.32e-15	4.35e-15
ENSG00000138798.10	614.887	1602.2	706.711	-1.38172	0.173067	-7.98371	1.42e-15	4.67e-15
ENSG00000211890.3	9152.09	29774.7	11070.1	-1.70191	0.213233	-7.98147	1.45e-15	4.76e-15
ENSG00000100453.11	253.695	90.7424	238.54	1.48328	0.186222	7.96511	1.65e-15	5.42e-15
ENSG00000100298.14	48.0597	23.6885	45.7931	1.01614	0.128322	7.91867	2.4e-15	7.8e-15
ENSG00000119535.16	1769.84	871.195	1686.26	1.02257	0.130403	7.84161	4.45e-15	1.43e-14
ENSG00000136695.13	17.0492	1.96219	11.05	2.6193	0.334171	7.83819	4.57e-15	1.46e-14
ENSG00000124205.14	142.5	743.416	198.387	-2.38329	0.304333	-7.8312	4.83e-15	1.55e-14
ENSG00000138379.4	19.1089	45.7036	21.5823	-1.25885	0.162177	-7.7622	8.35e-15	2.64e-14
ENSG00000187122.15	352.49	67.5638	179.76	1.69825	0.221421	7.66981	1.72e-14	5.36e-14
ENSG00000135744.7	1323.09	472.56	1243.98	1.48561	0.193832	7.66443	1.8e-14	5.59e-14
ENSG00000215644.8	9.83835	1.60909	5.64075	1.94258	0.25385	7.65246	1.97e-14	6.12e-14
ENSG00000147168.11	1842.81	879.429	1753.22	1.0672	0.139872	7.62983	2.35e-14	7.26e-14
ENSG00000211807.3	12.2931	4.60768	11.5783	1.40497	0.184817	7.60196	2.92e-14	8.97e-14
ENSG00000124479.8	549.368	143.666	482.794	1.84894	0.243595	7.59019	3.19e-14	9.81e-14
ENSG00000196468.7	20.9541	58.4674	24.443	-1.48007	0.195504	-7.57054	3.72e-14	1.14e-13
ENSG00000188729.5	2.00519	11.0581	2.84715	-2.49076	0.32905	-7.56957	3.74e-14	1.15e-13
ENSG00000211753.3	349.035	153.47	330.847	1.18491	0.156545	7.56914	3.76e-14	1.15e-13
ENSG00000107014.8	145.993	42.8049	102.249	1.33783	0.177293	7.54586	4.49e-14	1.37e-13
ENSG00000172232.8	72.7545	23.9515	68.2156	1.60115	0.213986	7.48249	7.29e-14	2.2e-13
ENSG00000155918.6	40.4798	9.58288	37.6063	2.07634	0.279519	7.42827	1.1e-13	3.28e-13
ENSG00000211714.3	11.4271	5.08513	10.8372	1.15915	0.156876	7.38894	1.48e-13	4.39e-13
ENSG00000183625.13	16.3777	7.65904	15.5668	1.11393	0.151412	7.35698	1.88e-13	5.55e-13
ENSG00000211772.7	1088.08	500.443	1033.43	1.12036	0.153325	7.30705	2.73e-13	7.99e-13
ENSG00000168329.12	677.296	1417	746.092	-1.06497	0.146685	-7.26025	3.86e-13	1.12e-12
ENSG00000111405.7	30.0184	53.6284	28.6631	-1.04048	0.143972	-7.22694	4.94e-13	1.43e-12
ENSG00000100385.12	1365.94	639.852	1226.5	1.00773	0.139886	7.20395	5.85e-13	1.69e-12
ENSG00000143632.13	375.126	51672.9	219.705	1.50613	0.211444	7.12308	1.06e-12	3e-12
ENSG00000005381.7	15.5506	31.9415	17.0751	-1.03895	0.146911	-7.07199	1.53e-12	4.3e-12
ENSG00000122025.13	423.16	170.908	399.7	1.3077	0.184982	7.06936	1.56e-12	4.38e-12
ENSG00000073756.10	482.624	1392.62	567.257	-1.52898	0.21665	-7.05737	1.7e-12	4.76e-12
ENSG00000271503.4	2650.04	1305.22	2524.97	1.02167	0.145096	7.04133	1.9e-12	5.32e-12
ENSG00000149735.5	4.59771	1.12429	4.27467	2.0215	0.287221	7.03812	1.95e-12	5.44e-12
ENSG00000276557.1	15.2631	6.20549	14.4207	1.2947	0.184561	7.01505	2.3e-12	6.4e-12
ENSG00000158815.9	6.49589	15.7133	7.35315	-1.29099	0.184182	-7.00935	2.39e-12	6.66e-12
ENSG00000169605.5	1.06944	2.93391	0.870925	-2.23021	0.321247	-6.94236	3.86e-12	1.06e-11
ENSG00000187922.12	7.42288	23.2446	8.89437	-1.64897	0.238999	-6.89948	5.22e-12	1.43e-11
ENSG00000211798.3	6.48841	2.67866	6.13409	1.2582	0.182476	6.89518	5.38e-12	1.47e-11
ENSG00000163736.3	4.9133	20.4931	6.36228	-2.08563	0.302563	-6.89321	5.45e-12	1.49e-11
ENSG00000167286.8	401.156	192.976	381.794	1.05533	0.153527	6.87391	6.25e-12	1.7e-11
ENSG00000169906.5	128.221	4.75339	33.5289	2.93483	0.427106	6.87143	6.36e-12	1.72e-11
ENSG00000019169.10	395.387	1178.9	468.257	-1.57604	0.23066	-6.83278	8.33e-12	2.24e-11
ENSG00000107317.10	1553.99	3037.56	1523.72	-1.15036	0.168444	-6.82933	8.53e-12	2.3e-11
ENSG00000205186.2	0.763831	6.14644	1.26444	-3.0851	0.454937	-6.78136	1.19e-11	3.18e-11
ENSG00000237541.3	1760.57	814.381	1672.57	1.1123	0.164069	6.77946	1.21e-11	3.22e-11
ENSG00000211728.2	11.393	4.72853	10.7732	1.26309	0.188392	6.70456	2.02e-11	5.32e-11
ENSG00000211804.3	12.1523	4.55043	11.4453	1.41682	0.211919	6.68564	2.3e-11	6.04e-11
ENSG00000182898.3	10.4738	0.137483	3.11738	3.74436	0.563117	6.64935	2.94e-11	7.68e-11
ENSG00000189058.7	30237.1	81970.7	35048.5	-1.43879	0.217844	-6.60466	3.98e-11	1.03e-10
ENSG00000159527.3	11.176	0.577586	5.0723	3.20319	0.48582	6.59338	4.3e-11	1.11e-10
ENSG00000157368.9	593.119	1220.3	651.449	-1.04095	0.15811	-6.58372	4.59e-11	1.18e-10
ENSG00000162009.8	6.74118	0.771664	3.79928	2.50025	0.380585	6.5695	5.05e-11	1.3e-10
ENSG00000241186.6	13.5234	31.4179	15.1877	-1.21932	0.185621	-6.56887	5.07e-11	1.3e-10
ENSG00000211820.1	8.06467	3.35116	7.62629	1.2545	0.191665	6.54529	5.94e-11	1.52e-10
ENSG00000109072.12	117.17	30.0498	64.7311	1.1839	0.182424	6.48983	8.59e-11	2.18e-10
ENSG00000165409.14	34.6845	70.1295	37.981	-1.02314	0.158112	-6.471	9.74e-11	2.46e-10
ENSG00000211724.3	10.5921	4.6086	10.0356	1.18944	0.184439	6.44895	1.13e-10	2.84e-10
ENSG00000211776.2	11.6302	5.00267	11.0138	1.20584	0.187075	6.44575	1.15e-10	2.9e-10
ENSG00000114115.8	2946.01	1405.1	2802.7	1.06805	0.166092	6.43051	1.27e-10	3.19e-10
ENSG00000159958.4	195.888	114.651	186.329	1.07217	0.167216	6.41188	1.44e-10	3.6e-10
ENSG00000168081.7	47.7388	21.3579	45.2853	1.15568	0.180364	6.40748	1.48e-10	3.7e-10
ENSG00000171102.13	502.797	136.205	468.702	1.88417	0.294715	6.39319	1.62e-10	4.06e-10
ENSG00000211747.3	55.3598	26.9429	52.7169	1.03771	0.163667	6.34034	2.29e-10	5.68e-10
ENSG00000211794.3	16.3963	7.41617	15.5611	1.13652	0.179353	6.33676	2.35e-10	5.81e-10
ENSG00000211793.2	15.978	7.29802	15.1707	1.12146	0.178809	6.27185	3.57e-10	8.72e-10
ENSG00000104918.6	10.4222	4.08658	9.83294	1.347	0.215194	6.25947	3.86e-10	9.43e-10
ENSG00000133067.16	674.809	1669.57	767.327	-1.30692	0.209775	-6.23011	4.66e-10	1.13e-09
ENSG00000198183.10	207.379	3.5618	15.0262	3.66461	0.591735	6.19298	5.9e-10	1.42e-09
ENSG00000139610.1	2.40132	0.82663	2.25486	1.54433	0.249463	6.19063	5.99e-10	1.44e-09
ENSG00000108702.3	2.10407	0.504045	1.76993	1.85555	0.304977	6.08423	1.17e-09	2.77e-09
ENSG00000169194.8	3.0184	7.07232	3.39543	-1.23725	0.203846	-6.06954	1.28e-09	3.03e-09
ENSG00000158485.9	30.9245	12.2928	29.1916	1.33018	0.219304	6.06547	1.32e-09	3.11e-09
ENSG00000184995.7	4.52988	11.1713	5.14756	-1.32038	0.218118	-6.05349	1.42e-09	3.34e-09
ENSG00000081985.9	166.579	68.6056	157.467	1.28053	0.21177	6.04679	1.48e-09	3.48e-09
ENSG00000006128.10	36.5142	101.021	42.5136	-1.46868	0.243612	-6.02875	1.65e-09	3.88e-09
ENSG00000118702.8	34.996	7.07379	22.778	2.032	0.337555	6.01975	1.75e-09	4.1e-09
ENSG00000211706.2	13.9145	6.42513	13.218	1.10875	0.185436	5.97915	2.24e-09	5.22e-09
ENSG00000188257.9	1064.56	3113.62	1255.13	-1.54829	0.259163	-5.97421	2.31e-09	5.37e-09
ENSG00000043591.5	95.8582	246.04	109.826	-1.36027	0.228245	-5.9597	2.53e-09	5.86e-09
ENSG00000122133.15	45.3686	19.803	25.1162	1.49115	0.251307	5.93359	2.96e-09	6.84e-09
ENSG00000099937.9	10.4799	25.2099	11.8499	-1.29513	0.219034	-5.91291	3.36e-09	7.73e-09
ENSG00000163421.7	5.24067	11.5807	5.11871	-1.38341	0.235183	-5.88229	4.05e-09	9.27e-09
ENSG00000196415.8	19.6928	6.09328	16.6358	1.53615	0.266262	5.76931	7.96e-09	1.79e-08
ENSG00000125571.8	3.65087	1.46894	2.26179	1.35228	0.234638	5.76326	8.25e-09	1.86e-08
ENSG00000182585.8	23.6722	9.98313	19.6574	1.32233	0.230308	5.74158	9.38e-09	2.1e-08
ENSG00000180383.3	3.71848	8.43701	4.15732	-1.21211	0.213145	-5.68676	1.29e-08	2.87e-08
ENSG00000211689.5	170.182	76.5615	103.268	1.15283	0.202783	5.68505	1.31e-08	2.9e-08
ENSG00000211895.4	43025.4	93020.8	47675.2	-1.11236	0.196465	-5.66188	1.5e-08	3.31e-08
ENSG00000211945.2	2864.59	1025.68	2469.06	1.35133	0.239517	5.6419	1.68e-08	3.7e-08
ENSG00000105550.7	5.2047	0.391421	3.05962	3.10012	0.549732	5.63934	1.71e-08	3.75e-08
ENSG00000198643.5	228.401	516.767	225.578	-1.40108	0.24846	-5.63903	1.71e-08	3.76e-08
ENSG00000172724.10	1247.61	552.363	1182.95	1.17544	0.208545	5.63639	1.74e-08	3.81e-08
ENSG00000112175.7	140.323	329.378	140.988	-1.43764	0.255478	-5.62726	1.83e-08	4.01e-08
ENSG00000161634.10	5062.26	145.626	551.494	2.58535	0.46638	5.54345	2.97e-08	6.4e-08
ENSG00000175868.12	10.4115	3.18149	8.78232	1.55097	0.281054	5.51842	3.42e-08	7.36e-08
ENSG00000161055.3	727.216	1595.08	667.293	-1.47925	0.272771	-5.42304	5.86e-08	1.24e-07
ENSG00000126583.9	8.76638	3.45092	6.91597	1.07454	0.198152	5.4228	5.87e-08	1.24e-07
ENSG00000211899.6	30478.2	13299.8	25890.2	1.24931	0.230943	5.40961	6.32e-08	1.33e-07
ENSG00000187094.10	8.12983	2.6217	5.50115	1.83052	0.339624	5.38984	7.05e-08	1.48e-07
ENSG00000105369.8	805.14	380.139	765.613	1.0825	0.202687	5.34075	9.26e-08	1.93e-07
ENSG00000101443.16	5819.61	2762.91	5535.32	1.07472	0.202047	5.31916	1.04e-07	2.17e-07
ENSG00000274752.1	6.64994	3.07901	6.31783	1.09622	0.206683	5.30388	1.13e-07	2.35e-07
ENSG00000164509.12	9.48437	4.77119	9.04603	1.00748	0.190586	5.28622	1.25e-07	2.58e-07
ENSG00000117322.15	298.356	123.424	198.511	1.39163	0.265241	5.24667	1.55e-07	3.18e-07
ENSG00000196188.9	49.0501	10.2904	18.4978	1.48446	0.28575	5.19495	2.05e-07	4.17e-07
ENSG00000147588.6	8.46612	24.4308	7.86375	-1.98606	0.384276	-5.16831	2.36e-07	4.79e-07
ENSG00000259092.1	4.0839	1.90605	3.88135	1.0787	0.209284	5.15423	2.55e-07	5.15e-07
ENSG00000113889.10	3.65478	0.781142	2.08155	1.49325	0.292262	5.10928	3.23e-07	6.5e-07
ENSG00000211973.2	378.327	129.524	295.522	1.27051	0.248931	5.10387	3.33e-07	6.68e-07
ENSG00000163661.3	319.858	696.146	354.855	-1.1219	0.220529	-5.08733	3.63e-07	7.27e-07
ENSG00000276819.1	6.63622	3.25885	6.32211	1.01659	0.206415	4.92498	8.44e-07	1.65e-06
ENSG00000186191.7	19.3352	1.52536	4.80767	1.75412	0.359917	4.87367	1.1e-06	2.12e-06
ENSG00000244437.1	1449.74	673.624	1306.53	1.02558	0.213075	4.81322	1.49e-06	2.84e-06
ENSG00000125788.5	3.08171	0.141312	2.40714	3.37262	0.706181	4.77585	1.79e-06	3.41e-06
ENSG00000110680.11	17.3721	6.26874	4.47457	1.66179	0.350061	4.74713	2.06e-06	3.91e-06
ENSG00000259384.5	2.0622	4.21573	2.26248	-1.06088	0.224142	-4.73306	2.21e-06	4.18e-06
ENSG00000160339.14	66.4277	125.706	65.5284	-1.08276	0.237891	-4.55151	5.33e-06	9.8e-06
ENSG00000211949.3	3613.66	1790.31	3444.08	1.01322	0.223185	4.53983	5.63e-06	1.03e-05
ENSG00000211648.2	1586.65	692.227	1361.44	1.0467	0.230795	4.53519	5.76e-06	1.06e-05
ENSG00000211662.2	4035.65	1501.04	2955.43	1.04839	0.2315	4.52868	5.94e-06	1.09e-05
ENSG00000078898.6	1322.78	321.033	573.963	1.2395	0.275889	4.49273	7.03e-06	1.28e-05
ENSG00000211961.3	37.3754	78.2648	41.1783	-1.06617	0.241681	-4.41146	1.03e-05	1.84e-05
ENSG00000223350.2	219.835	75.2811	138.645	1.13902	0.260775	4.36784	1.25e-05	2.24e-05
ENSG00000122852.13	12.1512	50.8187	12.8623	-1.71599	0.402262	-4.26584	1.99e-05	3.5e-05
ENSG00000101076.15	3.83084	2.47084	2.96921	1.10697	0.262887	4.21083	2.54e-05	4.42e-05
ENSG00000148346.10	1692.09	680.731	1317.28	1.02214	0.243554	4.19678	2.71e-05	4.69e-05
ENSG00000178473.6	262.415	0.41132	1.87905	2.24809	0.537497	4.18251	2.88e-05	4.99e-05
ENSG00000166091.18	24.8404	57.1959	27.8496	-1.20319	0.289367	-4.15799	3.21e-05	5.53e-05
ENSG00000125851.8	164.735	22.981	44.8758	1.3684	0.34084	4.01477	5.95e-05	0.000100146
ENSG00000126550.7	29.1321	0.382601	3.25659	3.05706	0.782235	3.90811	9.3e-05	0.00015411
ENSG00000136688.9	5.21838	1.61342	3.50034	1.19986	0.308941	3.8838	0.000102838	0.000169692
ENSG00000115386.5	21.8894	0.24105	2.34429	3.04285	0.789211	3.85556	0.000115463	0.000189779
ENSG00000166426.7	1971.02	791.099	1618.02	1.10596	0.287115	3.85196	0.000117177	0.000192422
ENSG00000163631.15	4089.38	4400.45	1224.86	-1.06841	0.294524	-3.62759	0.000286076	0.000455879
ENSG00000211930.1	2.94367	1.26326	2.78738	1.18994	0.32873	3.61981	0.00029482	0.000469347
ENSG00000186895.2	4.08551	0.310821	0.814489	1.27579	0.360195	3.54193	0.000397204	0.000625231
ENSG00000082556.9	49.9134	18.0562	32.3947	1.08652	0.310082	3.50398	0.000458352	0.000717142
ENSG00000075388.3	75.1692	1.08862	1.75992	2.23076	0.669671	3.33113	0.00086494	0.00131846
ENSG00000135413.7	833.686	175.818	120.262	1.73335	0.540804	3.20514	0.00134997	0.00202614
ENSG00000121853.3	5.81709	0.205291	0.684033	1.40987	0.443376	3.17985	0.00147349	0.00220342
ENSG00000113905.4	1.58918	0.449755	1.06193	1.22703	0.386066	3.1783	0.00148143	0.0022148
ENSG00000124157.6	6.71057	0.328486	1.37697	2.01015	0.639343	3.14409	0.00166604	0.00247926
ENSG00000211911.1	1.92061	0.555756	1.26147	1.20437	0.3832	3.14294	0.0016726	0.00248876
ENSG00000134640.2	3.68405	0.620488	1.8147	1.61269	0.51315	3.14273	0.0016738	0.00249026
ENSG00000122585.6	32.9685	3.16015	7.25933	1.2893	0.423033	3.04776	0.00230551	0.00338021
ENSG00000213218.8	2.20268	0.0404628	0.672597	1.89652	0.627157	3.024	0.00249457	0.00364312
ENSG00000120211.4	3.27265	1.02331	1.36667	1.19493	0.40412	2.95686	0.00310786	0.00449908
ENSG00000145839.1	1.14161	0.309159	0.824539	1.26095	0.428613	2.94193	0.0032617	0.00470979
ENSG00000121351.6	30.7616	0.176282	1.0571	2.07972	0.772797	2.69115	0.00712052	0.00993656
ENSG00000125363.13	5.20731	0.199098	0.970463	1.76103	0.678229	2.59651	0.00941756	0.0129861
ENSG00000211923.1	1.4168	0.469981	0.956615	1.02895	0.455955	2.2567	0.024027	0.0316459
ENSG00000242019.1	1.16113	0.162962	0.493512	1.01758	0.45693	2.22699	0.0259478	0.0340173
ENSG00000142538.1	1.4389	0.27377	0.727823	1.11682	0.502863	2.22092	0.0263567	0.0345218

## Sheet: Table S4
Table S4: Annotation of the 13 Genes in the Risk Score Model
Gene	ENSEMBL ID	Coef	HR	CI_for_HR	p.value	Gene Function	Associated Studies	Reference Title
SDC1	ENSG00000115884	0.4	1.5	1.1 - 2.1	0.025	SDC1 is a cell surface glycoprotein involved in cell adhesion, migration, and immune response regulation. It plays a key role in T-cell activation, leukocyte adhesion, and immune responses, especially in inflammation.	Syndecan-1 (SDC1) in breast cancer stromal fibroblasts regulates the organization of extracellular matrix fibers and influences carcinoma cell motility.	Syndecan-1 in breast cancer stroma regulates ECM remodeling and metastasis
SAA1	ENSG00000173432	-0.35	0.71	0.5 - 1	0.049	SAA1 is an acute-phase protein that is involved in inflammation. It helps recruit white blood cells to sites of infection or injury and plays a role in activating the immune system during infection and tissue damage.	Serum amyloid A1 (SAA1) expression in breast cancer tissue is associated with promoting tumor progression and poor prognosis	Serum amyloid A expression in the breast cancer tissue is associated with poor prognosis
TDGF1	ENSG00000241186	-0.35	0.7	0.49 - 0.99	0.047	TDGF1 primarily regulates cell growth and differentiation, but it may also contribute to tumor immune escape mechanisms and modulate immune cell function in certain contexts.	TDGF-1 promotes the invasion and migration of human breast cancer cells, contributing to their metastatic potential.	Impacts of specific TDGF-1 gene silience by siRNA on invasion and migration of human breast cancer cell
BACH2	ENSG00000112182	-0.36	0.7	0.49 - 0.99	0.045	BACH2 is a transcription factor that regulates immune tolerance and suppresses immune responses, particularly in B-cell development and T-cell activation. It is associated with autoimmune diseases and allergic responses.	BACH1 in breast cancer regulates metabolic reprogramming, promoting tumor growth and progression by enhancing oxidative stress response and glucose metabolism.	A novel therapeutic target, BACH1, regulates cancer metabolism
IL18	ENSG00000150782	-0.35	0.7	0.49 - 1	0.048	IL-18 is a key pro-inflammatory cytokine that activates natural killer (NK) cells and T-cells, promoting the secretion of IFN-γ. It plays a central role in immune responses, particularly in defense against infections and tumors.	Interleukin-18 (IL-18) enhances breast cancer cell migration by down-regulating claudin-12 and activating the p38 MAPK signaling pathway, contributing to tumor metastasis and aggressive behavior.	Interleukin-18 enhances breast cancer cell migration via down-regulation of claudin-12 and induction of the p38 MAPK pathway
CMTM5	ENSG00000166091	-0.36	0.69	0.49 - 0.98	0.04	CMTM5 may regulate immune cell function by influencing cytokine secretion and immune cell trafficking. It is implicated in the modulation of immune responses, including inflammation and cell-mediated immunity.	CMTM5 (Chemokine-like factor 5) acts as a tumor suppressor in breast cancer (BC) by inhibiting tumor cell proliferation, migration, and invasion.	CMTM5/7 are biomarkers and prognostic factors in human breast carcinoma
ADRB1	ENSG00000043591	-0.41	0.67	0.47 - 0.94	0.022	ADRB1, a receptor for adrenaline, plays a role in regulating the immune response by modulating the activity of immune cells such as macrophages and neutrophils, as well as affecting inflammatory processes.	ADRB1 in breast cancer acts as a potential biomarker by modulating immune cell infiltration and tumor mutational burden, influencing tumor progression and prognosis.	ADRB1 was identified as a potential biomarker for breast cancer by the co-analysis of tumor mutational burden and immune infiltration
BCL3	ENSG00000069399	-0.42	0.66	0.46 - 0.94	0.02	BCL3 is a transcriptional regulator involved in the NF-κB signaling pathway, which is critical for immune cell activation and inflammation. It has been implicated in immune responses related to cancer and autoimmune diseases.	Bcl-3 promotes breast cancer pulmonary metastasis by stabilizing Smad3 and enhancing TGFβ signaling.	Bcl-3 regulates TGFβ signaling by stabilizing Smad3 during breast cancer pulmonary metastasis
CCR7	ENSG00000126353	-0.45	0.64	0.45 - 0.91	0.012	CCR7 is crucial for immune cell migration, especially in guiding T-cells and dendritic cells to lymph nodes. It plays a pivotal role in immune surveillance and adaptive immune responses.	CCR7 in breast cancer promotes cell invasion and migration by inducing epithelial-mesenchymal transition (EMT) and inhibiting apoptosis through the AKT signaling pathway.	CCR7 mediates human breast cancer cell invasion, migration by inducing epithelial–mesenchymal transition and suppressing apoptosis through AKT pathway
CXCL9	ENSG00000138755	-0.49	0.61	0.43 - 0.87	0.0066	CXCL9 is a chemokine involved in recruiting immune cells, particularly T-cells, to sites of infection and inflammation. It is important in the regulation of immune cell trafficking and response to viral infections.	CXCL9 in triple-negative breast cancer (TNBC) modulates the tumor immune microenvironment by activating the JAK/STAT signaling pathway, promoting immune cell recruitment and influencing tumor progression.	CXCL9 influences the tumor immune microenvironment by stimulating JAK/STAT pathway in triple-negative breast cancer
PTGER3	ENSG00000050628	-0.5	0.61	0.43 - 0.86	0.005	PTGER3 is a receptor for prostaglandin E2, which modulates immune cell responses. It plays a role in controlling inflammation and immune responses, especially in autoimmune diseases and cancer.	PTGER3 promotes the vulnerability of triple-negative breast cancer (TNBC) to ferroptosis, and its knockdown reduces this susceptibility, potentially contributing to tumor cell survival.	PTGER3 knockdown inhibits the vulnerability of triple‐negative breast cancer to ferroptosis
TRDV1	ENSG00000211804	-0.49	0.61	0.43 - 0.87	0.0065	TRDV1 is involved in the activation of T-cells, particularly γδ T-cells, which play a role in immune surveillance and defense against infections and tumors. It is crucial for adaptive and innate immune responses.	TRDV1, as part of the immune repertoire, may be associated with the tumor's immune response and could serve as a potential prognostic marker, especially in the context of immune cell infiltration and activity.	RUNX regulated immune-associated genes predicts prognosis in breast cancer
PSME2	ENSG00000100911	-0.63	0.54	0.37 - 0.76	0.00059	PSME2 is part of the 19S regulatory complex of the proteasome and plays a critical role in processing and degrading proteins involved in immune signaling. It regulates antigen presentation and immune response activation.	PSME2 in breast cancer acts as a biomarker for immune-hot tumors, identifying tumors with high immune activity and predicting a better therapeutic response to immunotherapy.	PSME2 identifies immune-hot tumors in breast cancer and associates with well therapeutic response to immunotherapy

## Sheet: Table S5
Table S5. Up-regulated genes in the C0_iCAF
gene	p_val	avg_log2FC	pct.1	pct.2	p_val_adj	cluster
C3	3.39125e-171	2.40317	0.782	0.145	1.34134e-166	C0_iCAF
APOD	3.59056e-147	2.32077	0.912	0.288	1.42017e-142	C0_iCAF
MFAP4	5.40064e-133	1.82627	0.935	0.321	2.13611e-128	C0_iCAF
SOD2	5.31272e-116	2.32318	0.897	0.437	2.10134e-111	C0_iCAF
ABI3BP	1.89983e-101	1.37202	0.576	0.121	7.5144e-97	C0_iCAF
CXCL12	1.22579e-99	1.6759	0.885	0.365	4.84836e-95	C0_iCAF
CYP1B1	3.67117e-98	1.67517	0.644	0.17	1.45206e-93	C0_iCAF
DCN	5.22358e-97	1.50869	0.988	0.518	2.06608e-92	C0_iCAF
C1S	6.09921e-96	1.40323	0.941	0.475	2.41242e-91	C0_iCAF
ITM2A	2.18098e-93	1.30806	0.526	0.107	8.62641e-89	C0_iCAF
PTGS2	1.41569e-89	1.55717	0.406	0.062	5.59948e-85	C0_iCAF
C1R	6.3422e-87	1.32094	0.956	0.698	2.50853e-82	C0_iCAF
FBLN1	6.33985e-85	1.21365	0.832	0.312	2.5076e-80	C0_iCAF
RND3	1.68805e-84	1.70452	0.771	0.313	6.67674e-80	C0_iCAF
ABCA6	1.61919e-83	0.969739	0.435	0.079	6.4044e-79	C0_iCAF
CTSK	2.00858e-82	1.36835	0.944	0.479	7.94453e-78	C0_iCAF
CTSH	6.6612e-81	1.50432	0.626	0.193	2.6347e-76	C0_iCAF
MMP2	1.26905e-80	1.49674	0.841	0.333	5.01948e-76	C0_iCAF
GEM	3.05977e-80	1.39674	0.944	0.526	1.21023e-75	C0_iCAF
C7	3.62172e-80	2.14039	0.356	0.051	1.4325e-75	C0_iCAF
MGP	6.76728e-79	1.52196	0.994	0.958	2.67666e-74	C0_iCAF
ICAM1	8.08088e-79	2.08952	0.771	0.338	3.19623e-74	C0_iCAF
SELENOP	8.74358e-79	1.37689	0.85	0.391	3.45835e-74	C0_iCAF
RBP5	1.59275e-77	1.2573	0.353	0.052	6.2998e-73	C0_iCAF
MAFB	2.78265e-76	1.56083	0.726	0.269	1.10062e-71	C0_iCAF
ALDH1A1	2.27165e-75	0.86648	0.394	0.067	8.98505e-71	C0_iCAF
EGR2	1.27505e-70	1.33404	0.579	0.181	5.04321e-66	C0_iCAF
DUSP1	4.91311e-70	1.46539	0.968	0.715	1.94328e-65	C0_iCAF
LAMA2	1.24638e-69	0.92823	0.591	0.169	4.9298e-65	C0_iCAF
FTL	3.93522e-69	0.909707	1	0.988	1.5565e-64	C0_iCAF
MIR100HG	4.53307e-69	0.97262	0.515	0.138	1.79297e-64	C0_iCAF
HTRA1	9.11291e-69	1.38087	0.921	0.564	3.60443e-64	C0_iCAF
TMEM176A	2.62134e-68	1.22333	0.756	0.305	1.03682e-63	C0_iCAF
MDK	5.95271e-68	1.15748	0.868	0.423	2.35447e-63	C0_iCAF
EGR1	1.2084e-67	1.28462	0.95	0.674	4.77957e-63	C0_iCAF
DNAJB1	7.55978e-67	1.18308	0.985	0.764	2.99012e-62	C0_iCAF
COLEC12	1.6515e-66	1.1436	0.562	0.172	6.53219e-62	C0_iCAF
HSPA1A	9.36791e-65	1.07181	0.997	0.847	3.70529e-60	C0_iCAF
RARRES1	1.6781e-63	1.46128	0.526	0.155	6.63738e-59	C0_iCAF
SOX4	1.86169e-63	1.45152	0.874	0.507	7.36355e-59	C0_iCAF
FTH1	3.91222e-63	0.935932	0.997	0.998	1.5474e-58	C0_iCAF
CXCL1	1.87225e-61	2.58476	0.374	0.083	7.4053e-57	C0_iCAF
CHRDL1	2.10095e-60	0.818612	0.35	0.064	8.30988e-56	C0_iCAF
TMEM176B	3.33223e-60	1.03154	0.753	0.322	1.318e-55	C0_iCAF
NPC2	7.05075e-59	1.15088	0.888	0.552	2.78878e-54	C0_iCAF
CFD	6.84469e-58	1.20483	0.338	0.066	2.70728e-53	C0_iCAF
SFRP2	5.70202e-56	0.795777	0.894	0.388	2.25532e-51	C0_iCAF
CCDC80	1.27251e-55	1.14235	0.853	0.486	5.03314e-51	C0_iCAF
PTGES	6.93186e-55	0.737098	0.324	0.065	2.74176e-50	C0_iCAF
PIM1	2.81207e-54	1.43634	0.524	0.187	1.11226e-49	C0_iCAF
LUM	3.2945e-54	0.773235	0.965	0.484	1.30307e-49	C0_iCAF
LEPR	1.16968e-52	0.928077	0.276	0.047	4.62642e-48	C0_iCAF
SERPING1	2.20905e-52	0.838188	0.985	0.894	8.73746e-48	C0_iCAF
NFKBIA	8.76576e-51	1.35886	0.924	0.689	3.46712e-46	C0_iCAF
SPON2	1.02785e-50	1.04422	0.732	0.339	4.06545e-46	C0_iCAF
FOS	1.26776e-50	1.0864	0.971	0.812	5.01437e-46	C0_iCAF
HSP90AA1	2.30842e-50	0.927326	1	0.937	9.1305e-46	C0_iCAF
PPP1R15A	1.39689e-49	0.898889	0.976	0.68	5.52511e-45	C0_iCAF
FGF7	2.38784e-49	0.98046	0.541	0.189	9.44463e-45	C0_iCAF
SOCS3	4.8105e-49	1.26707	0.785	0.438	1.9027e-44	C0_iCAF
IQGAP2	6.31034e-49	0.980462	0.329	0.074	2.49593e-44	C0_iCAF
F2R	1.0199e-48	0.860099	0.644	0.267	4.034e-44	C0_iCAF
CCL19	1.49284e-48	2.10616	0.309	0.065	5.90463e-44	C0_iCAF
CLSTN3	4.83255e-47	0.715218	0.35	0.085	1.91142e-42	C0_iCAF
EFEMP1	7.2899e-47	0.712738	0.521	0.173	2.88338e-42	C0_iCAF
CEBPB	1.3821e-46	1.34736	0.847	0.635	5.46664e-42	C0_iCAF
UBC	3.03396e-46	1.09474	0.974	0.881	1.20002e-41	C0_iCAF
PDGFRL	4.09426e-46	1.02102	0.612	0.251	1.6194e-41	C0_iCAF
CLEC2B	4.83583e-44	0.928602	0.694	0.319	1.91272e-39	C0_iCAF
BAG3	5.49915e-44	1.20633	0.876	0.591	2.17508e-39	C0_iCAF
JUN	2.2694e-43	0.74465	0.994	0.917	8.97615e-39	C0_iCAF
IL1R1	6.2095e-43	0.796444	0.585	0.234	2.45604e-38	C0_iCAF
ZFP36	6.27646e-43	1.24629	0.938	0.717	2.48253e-38	C0_iCAF
OGN	6.37368e-43	0.922641	0.338	0.086	2.52098e-38	C0_iCAF
GPNMB	6.23026e-42	1.07072	0.756	0.419	2.46425e-37	C0_iCAF
PLTP	9.44469e-42	0.894538	0.512	0.199	3.73566e-37	C0_iCAF
APOE	1.51766e-41	1.36561	0.662	0.359	6.00281e-37	C0_iCAF
SAT1	1.58193e-41	1.0481	0.885	0.644	6.257e-37	C0_iCAF
BICC1	2.05136e-41	0.766512	0.441	0.152	8.11376e-37	C0_iCAF
ZFP36L2	3.09108e-41	0.943602	0.706	0.364	1.22261e-36	C0_iCAF
HSPA8	5.55877e-41	0.880393	0.976	0.855	2.19866e-36	C0_iCAF
HSPH1	1.11099e-40	1.15517	0.906	0.606	4.39431e-36	C0_iCAF
LGALS3	1.89691e-40	0.717282	0.965	0.819	7.50285e-36	C0_iCAF
APOC1	3.84036e-40	0.934994	0.353	0.101	1.51898e-35	C0_iCAF
HAS2	1.35768e-39	1.03078	0.409	0.135	5.37003e-35	C0_iCAF
RPL36	5.77792e-39	0.497416	0.994	0.963	2.28534e-34	C0_iCAF
STEAP1	8.25656e-39	0.755941	0.359	0.108	3.26572e-34	C0_iCAF
RPL37	1.37871e-38	0.459739	0.994	0.988	5.4532e-34	C0_iCAF
PDPN	1.69092e-38	0.757749	0.391	0.126	6.68811e-34	C0_iCAF
HSPA1L	1.69614e-38	0.706829	0.253	0.055	6.70874e-34	C0_iCAF
SLC2A3	3.15593e-38	0.963909	0.768	0.434	1.24827e-33	C0_iCAF
TSHZ2	4.24605e-38	0.699132	0.412	0.138	1.67944e-33	C0_iCAF
RHOU	8.95017e-37	0.676486	0.256	0.059	3.54006e-32	C0_iCAF
IL33	1.01031e-36	0.741203	0.259	0.059	3.99607e-32	C0_iCAF
SERPINE1	1.17004e-36	1.06954	0.735	0.417	4.62787e-32	C0_iCAF
JUNB	1.20061e-36	0.732181	0.979	0.852	4.74878e-32	C0_iCAF
HSP90AB1	1.89835e-36	0.845277	0.994	0.937	7.50852e-32	C0_iCAF
STEAP2	2.20291e-36	0.606556	0.256	0.059	8.71316e-32	C0_iCAF
UBB	3.91361e-36	0.778192	0.991	0.973	1.54795e-31	C0_iCAF
SNED1	7.30908e-36	0.820374	0.329	0.098	2.89096e-31	C0_iCAF
JAM2	8.02652e-36	0.61354	0.3	0.081	3.17473e-31	C0_iCAF
S100A13	3.41559e-35	0.896494	0.671	0.357	1.35097e-30	C0_iCAF
GDF15	4.84379e-35	1.27623	0.25	0.06	1.91587e-30	C0_iCAF
PRNP	9.33243e-35	0.796648	0.629	0.313	3.69126e-30	C0_iCAF
SERPINF1	1.04836e-34	0.778186	0.859	0.569	4.14658e-30	C0_iCAF
IL32	1.46954e-34	0.925545	0.632	0.327	5.81248e-30	C0_iCAF
F2RL2	1.89812e-34	0.553261	0.344	0.104	7.50765e-30	C0_iCAF
LY96	4.25679e-34	0.86202	0.435	0.169	1.68369e-29	C0_iCAF
LSP1	6.21621e-34	0.666755	0.415	0.149	2.4587e-29	C0_iCAF
LGALS9	8.98558e-34	0.630986	0.315	0.093	3.55407e-29	C0_iCAF
CXCL2	1.05523e-33	1.38185	0.635	0.344	4.17375e-29	C0_iCAF
PLIN2	1.06144e-33	2.17506	0.726	0.477	4.19831e-29	C0_iCAF
CCN1	2.06276e-33	1.17344	0.871	0.68	8.15882e-29	C0_iCAF
RARRES2	4.7715e-32	0.667814	0.753	0.402	1.88727e-27	C0_iCAF
RAI2	7.36768e-32	0.649427	0.321	0.099	2.91414e-27	C0_iCAF
TNFSF10	8.26946e-32	0.807442	0.597	0.291	3.27082e-27	C0_iCAF
RPL31	2.24597e-31	0.411825	0.994	0.988	8.88348e-27	C0_iCAF
IGF1	2.37336e-31	0.578145	0.388	0.133	9.38734e-27	C0_iCAF
IL15RA	4.48078e-31	0.636801	0.359	0.123	1.77228e-26	C0_iCAF
PODN	4.92305e-31	0.561471	0.424	0.159	1.94722e-26	C0_iCAF
ADM	5.43814e-31	1.3982	0.394	0.154	2.15095e-26	C0_iCAF
CEBPD	1.60792e-30	0.857775	0.921	0.731	6.3598e-26	C0_iCAF
TNFSF13B	2.30967e-30	0.809884	0.318	0.102	9.13542e-26	C0_iCAF
BHLHE41	4.55305e-30	0.679704	0.394	0.15	1.80087e-25	C0_iCAF
SH3BP5	6.86553e-30	0.508379	0.362	0.127	2.71552e-25	C0_iCAF
CLIC2	6.92709e-30	0.574793	0.285	0.085	2.73987e-25	C0_iCAF
S100A10	6.96339e-30	0.572093	0.918	0.582	2.75423e-25	C0_iCAF
CPXM1	7.19805e-30	0.794628	0.441	0.187	2.84704e-25	C0_iCAF
BOC	9.92605e-30	0.538416	0.282	0.084	3.92605e-25	C0_iCAF
CST3	2.43294e-29	0.724514	0.982	0.928	9.62299e-25	C0_iCAF
FBLN2	2.6636e-29	0.465845	0.641	0.299	1.05353e-24	C0_iCAF
FAP	3.38721e-29	0.603268	0.759	0.384	1.33974e-24	C0_iCAF
ACP5	4.776e-29	0.733418	0.309	0.101	1.88905e-24	C0_iCAF
NR2F1	6.20451e-29	0.606115	0.329	0.111	2.45407e-24	C0_iCAF
NFIA	2.45865e-28	0.511431	0.391	0.144	9.7247e-24	C0_iCAF
LPAR1	3.23945e-27	0.606059	0.262	0.079	1.2813e-22	C0_iCAF
PLAAT4	3.76955e-27	0.73124	0.612	0.331	1.49097e-22	C0_iCAF
MXRA8	3.87932e-27	0.678929	0.788	0.499	1.53439e-22	C0_iCAF
GADD45B	1.50372e-26	0.547747	0.912	0.706	5.94768e-22	C0_iCAF
ENSG00000231873	2.17143e-26	0.442289	0.988	0.923	8.58867e-22	C0_iCAF
GADD45A	2.62143e-26	0.875372	0.729	0.468	1.03686e-21	C0_iCAF
BASP1	6.51672e-26	0.854661	0.459	0.213	2.57756e-21	C0_iCAF
LRP1	8.73555e-26	0.518031	0.709	0.393	3.45517e-21	C0_iCAF
THBS2	1.03663e-25	0.502482	0.659	0.332	4.10019e-21	C0_iCAF
NBL1	1.20357e-25	0.584842	0.812	0.507	4.76049e-21	C0_iCAF
FOSB	1.96028e-25	0.694589	0.776	0.51	7.7535e-21	C0_iCAF
RPS29	2.00545e-25	0.372864	0.997	0.974	7.93217e-21	C0_iCAF
ADD3	2.10093e-25	0.707042	0.509	0.262	8.30979e-21	C0_iCAF
PRELP	2.28404e-25	0.454702	0.444	0.182	9.03406e-21	C0_iCAF
LY6E	2.49383e-25	0.638617	0.9	0.686	9.86386e-21	C0_iCAF
ID2	2.5881e-25	0.860159	0.688	0.419	1.02367e-20	C0_iCAF
ZFAND2A	4.53491e-25	1.62321	0.541	0.313	1.79369e-20	C0_iCAF
PSAP	7.68865e-25	0.54749	0.938	0.79	3.04109e-20	C0_iCAF
CTSS	8.45772e-25	0.702427	0.371	0.152	3.34528e-20	C0_iCAF
SCPEP1	1.15783e-24	0.630781	0.715	0.458	4.57957e-20	C0_iCAF
SRPX	1.17133e-24	0.647377	0.388	0.166	4.63296e-20	C0_iCAF
TNFAIP3	1.19225e-24	0.960791	0.565	0.307	4.71572e-20	C0_iCAF
BIRC3	1.50987e-24	0.647051	0.321	0.119	5.97198e-20	C0_iCAF
TGFBR3	1.7045e-24	0.388674	0.256	0.077	6.74181e-20	C0_iCAF
RGS2	2.20917e-24	1.20961	0.544	0.314	8.73793e-20	C0_iCAF
WTAP	2.33467e-24	0.734385	0.535	0.28	9.23431e-20	C0_iCAF
SVIL	3.62119e-24	0.562476	0.612	0.337	1.43229e-19	C0_iCAF
CXCL14	4.24852e-24	0.47351	0.506	0.24	1.68042e-19	C0_iCAF
IER2	4.33627e-24	0.767732	0.868	0.681	1.71512e-19	C0_iCAF
TIMP2	4.35054e-24	0.498646	0.797	0.495	1.72077e-19	C0_iCAF
FCGRT	7.26459e-24	0.60287	0.585	0.323	2.87337e-19	C0_iCAF
TCIM	1.54516e-23	0.842758	0.674	0.411	6.11156e-19	C0_iCAF
CH25H	2.17743e-23	0.626157	0.259	0.084	8.61237e-19	C0_iCAF
PLXDC2	2.22269e-23	0.487553	0.482	0.224	8.79142e-19	C0_iCAF
RPL34	3.66613e-23	0.376482	0.991	0.971	1.45006e-18	C0_iCAF
CREG1	4.18566e-23	0.536446	0.553	0.294	1.65555e-18	C0_iCAF
CYBRD1	4.60056e-23	0.624754	0.632	0.375	1.81966e-18	C0_iCAF
PTGER4	5.39136e-23	0.508875	0.253	0.081	2.13245e-18	C0_iCAF
VEGFB	1.55613e-22	0.628337	0.529	0.282	6.15496e-18	C0_iCAF
PLBD1	3.85956e-22	0.499432	0.344	0.139	1.52657e-17	C0_iCAF
SH3PXD2B	9.39909e-22	0.474262	0.344	0.141	3.71762e-17	C0_iCAF
CELF2	1.50375e-21	0.409393	0.297	0.11	5.94777e-17	C0_iCAF
HTRA3	2.31137e-21	0.286482	0.479	0.222	9.14215e-17	C0_iCAF
GPRC5A	4.63686e-21	0.533902	0.376	0.163	1.83402e-16	C0_iCAF
MYC	4.63965e-21	0.681344	0.7	0.449	1.83512e-16	C0_iCAF
RPL13	4.88138e-21	0.319148	1	0.994	1.93073e-16	C0_iCAF
RGS16	5.63186e-21	0.810878	0.788	0.553	2.22757e-16	C0_iCAF
FRMD6	5.82753e-21	0.577713	0.429	0.208	2.30496e-16	C0_iCAF
IER5	6.20033e-21	0.635392	0.685	0.426	2.45242e-16	C0_iCAF
FMNL2	1.17865e-20	0.386694	0.25	0.085	4.66191e-16	C0_iCAF
FBLN5	3.36714e-20	0.445381	0.359	0.155	1.3318e-15	C0_iCAF
OLFML3	5.04912e-20	0.475554	0.659	0.378	1.99708e-15	C0_iCAF
SQSTM1	5.56627e-20	0.527756	0.879	0.704	2.20163e-15	C0_iCAF
RPL11	1.29922e-19	0.33696	0.997	0.986	5.13879e-15	C0_iCAF
TMEM70	2.08396e-19	0.545894	0.356	0.161	8.2427e-15	C0_iCAF
ANK2	2.184e-19	0.435589	0.291	0.111	8.63837e-15	C0_iCAF
ZC3H12A	3.08407e-19	0.485444	0.306	0.125	1.21984e-14	C0_iCAF
CCL2	3.53367e-19	0.879809	0.791	0.603	1.39767e-14	C0_iCAF
LHFPL2	3.75741e-19	0.548255	0.276	0.11	1.48617e-14	C0_iCAF
KCTD12	3.8007e-19	0.527525	0.326	0.143	1.50329e-14	C0_iCAF
SSPN	3.96397e-19	0.592832	0.497	0.277	1.56787e-14	C0_iCAF
CCN2	4.25362e-19	0.728272	0.885	0.684	1.68243e-14	C0_iCAF
CCNL1	5.18397e-19	0.571502	0.624	0.384	2.05041e-14	C0_iCAF
OAF	8.64854e-19	0.549408	0.547	0.316	3.42076e-14	C0_iCAF
NCOA7	9.78867e-19	0.593075	0.453	0.233	3.87171e-14	C0_iCAF
CDKN1C	1.01213e-18	0.67334	0.559	0.343	4.0033e-14	C0_iCAF
TNFAIP6	1.21978e-18	1.05379	0.55	0.352	4.82461e-14	C0_iCAF
ARL6IP5	1.27096e-18	0.523741	0.741	0.504	5.02702e-14	C0_iCAF
TMSB10	1.63891e-18	0.369582	1	0.949	6.48239e-14	C0_iCAF
DCLK1	1.99792e-18	0.403231	0.285	0.114	7.90238e-14	C0_iCAF
GYPC	2.13298e-18	0.480149	0.497	0.275	8.43656e-14	C0_iCAF
PIM3	2.72297e-18	0.711298	0.444	0.236	1.07702e-13	C0_iCAF
C1RL	5.77378e-18	0.389437	0.25	0.094	2.2837e-13	C0_iCAF
SGK1	6.7409e-18	0.943768	0.447	0.243	2.66623e-13	C0_iCAF
TWIST1	1.07886e-17	0.536867	0.368	0.18	4.2672e-13	C0_iCAF
RPL27A	1.21662e-17	0.280254	0.997	0.985	4.81211e-13	C0_iCAF
C17orf67	1.59773e-17	0.503538	0.315	0.137	6.3195e-13	C0_iCAF
AZI2	1.79133e-17	0.503754	0.465	0.256	7.08526e-13	C0_iCAF
CLU	2.04354e-17	0.940035	0.594	0.37	8.08282e-13	C0_iCAF
SAV1	2.11235e-17	0.526804	0.509	0.284	8.35497e-13	C0_iCAF
CD74	2.26129e-17	1.20326	0.682	0.497	8.94406e-13	C0_iCAF
GSN	3.0719e-17	0.608913	0.926	0.809	1.21503e-12	C0_iCAF
RPS3	4.51992e-17	0.302697	0.997	0.988	1.78777e-12	C0_iCAF
TMEM98	4.95792e-17	0.50175	0.497	0.284	1.96101e-12	C0_iCAF
MIR99AHG	5.52166e-17	0.438344	0.321	0.141	2.18398e-12	C0_iCAF
RPS9	7.03018e-17	0.341423	0.991	0.956	2.78065e-12	C0_iCAF
CLK1	7.28489e-17	0.614167	0.624	0.404	2.88139e-12	C0_iCAF
NNMT	1.09501e-16	0.668008	0.868	0.692	4.33108e-12	C0_iCAF
HSPD1	1.10193e-16	0.556665	0.894	0.713	4.35846e-12	C0_iCAF
RPS12	1.3302e-16	0.32435	0.997	0.963	5.26135e-12	C0_iCAF
CD302	1.5456e-16	0.397762	0.329	0.149	6.11333e-12	C0_iCAF
RPS15	1.68141e-16	0.297639	0.994	0.967	6.65048e-12	C0_iCAF
KLF4	2.12277e-16	0.403043	0.526	0.3	8.39618e-12	C0_iCAF
IRF1	2.19262e-16	0.801948	0.626	0.43	8.67246e-12	C0_iCAF
CYGB	2.61099e-16	0.416495	0.518	0.284	1.03272e-11	C0_iCAF
IER3	3.71549e-16	0.576135	0.765	0.578	1.46959e-11	C0_iCAF
MITF	4.51756e-16	0.419807	0.256	0.105	1.78683e-11	C0_iCAF
MAFF	5.70247e-16	0.63443	0.509	0.298	2.2555e-11	C0_iCAF
RUNX1T1	6.09439e-16	0.477888	0.285	0.124	2.41051e-11	C0_iCAF
UAP1	6.82994e-16	0.524642	0.421	0.229	2.70145e-11	C0_iCAF
IL6ST	7.73728e-16	0.518765	0.679	0.478	3.06033e-11	C0_iCAF
CLMP	8.69291e-16	0.392608	0.312	0.143	3.43831e-11	C0_iCAF
LAPTM4A	8.95199e-16	0.368161	0.965	0.853	3.54078e-11	C0_iCAF
RPL28	9.74072e-16	0.346465	0.976	0.914	3.85275e-11	C0_iCAF
RPL12	1.01325e-15	0.331756	0.976	0.925	4.00772e-11	C0_iCAF
VEGFA	1.15567e-15	0.456406	0.456	0.25	4.57101e-11	C0_iCAF
IGFBP4	1.20329e-15	0.473536	0.932	0.776	4.75936e-11	C0_iCAF
ZFAS1	1.54713e-15	0.439072	0.865	0.692	6.11937e-11	C0_iCAF
MPZL1	1.56758e-15	0.483915	0.512	0.308	6.20025e-11	C0_iCAF
TPBG	1.63837e-15	0.507567	0.415	0.226	6.48025e-11	C0_iCAF
ARRDC3	1.94261e-15	0.600481	0.409	0.222	7.6836e-11	C0_iCAF
RPL32	2.83025e-15	0.26902	0.997	0.977	1.11945e-10	C0_iCAF
C1orf21	3.01455e-15	0.41294	0.441	0.233	1.19234e-10	C0_iCAF
NFKBIZ	7.02919e-15	0.558934	0.453	0.262	2.78026e-10	C0_iCAF
DNAJA1	9.9635e-15	0.464675	0.903	0.75	3.94086e-10	C0_iCAF
GPX4	1.08752e-14	0.398956	0.862	0.677	4.30148e-10	C0_iCAF
SLIT2	1.71214e-14	0.397329	0.25	0.107	6.77203e-10	C0_iCAF
IGFBP6	2.28169e-14	0.519186	0.429	0.243	9.02475e-10	C0_iCAF
SNHG29	2.28713e-14	0.370817	0.812	0.621	9.04629e-10	C0_iCAF
ABL2	2.87159e-14	0.419716	0.285	0.131	1.1358e-09	C0_iCAF
DPT	3.00065e-14	0.387871	0.25	0.106	1.18685e-09	C0_iCAF
RPS27	3.78162e-14	0.30813	0.968	0.903	1.49574e-09	C0_iCAF
NOP53	3.92941e-14	0.435326	0.826	0.657	1.5542e-09	C0_iCAF
GGT5	4.23451e-14	0.378833	0.538	0.324	1.67488e-09	C0_iCAF
GFPT2	4.34612e-14	0.373332	0.315	0.15	1.71902e-09	C0_iCAF
RPS15A	5.48564e-14	0.349763	0.953	0.852	2.16974e-09	C0_iCAF
RPS18	7.19694e-14	0.30411	0.997	0.948	2.84661e-09	C0_iCAF
WWTR1	7.37591e-14	0.404754	0.515	0.305	2.91739e-09	C0_iCAF
DYRK3	9.01417e-14	0.422113	0.279	0.13	3.56537e-09	C0_iCAF
RPL23	9.57241e-14	0.261495	0.988	0.962	3.78618e-09	C0_iCAF
RPS2	1.02125e-13	0.285368	0.997	0.982	4.03934e-09	C0_iCAF
FMOD	1.03211e-13	0.351465	0.406	0.217	4.08229e-09	C0_iCAF
DUSP5	1.23476e-13	0.386862	0.403	0.22	4.88383e-09	C0_iCAF
GADD45G	1.29739e-13	0.950642	0.376	0.208	5.13155e-09	C0_iCAF
BHLHE40	1.47367e-13	0.669869	0.788	0.65	5.82881e-09	C0_iCAF
LXN	1.50273e-13	0.482053	0.309	0.15	5.94376e-09	C0_iCAF
EGR3	2.23642e-13	0.413886	0.321	0.159	8.84572e-09	C0_iCAF
IER5L	2.32029e-13	0.734466	0.509	0.322	9.17745e-09	C0_iCAF
ARHGAP21	2.47714e-13	0.347886	0.279	0.129	9.79785e-09	C0_iCAF
LAMP2	2.66499e-13	0.392732	0.588	0.381	1.05408e-08	C0_iCAF
KLF10	3.39937e-13	0.587181	0.597	0.421	1.34455e-08	C0_iCAF
LINC-PINT	3.83739e-13	0.322117	0.306	0.149	1.5178e-08	C0_iCAF
SFRP4	5.7538e-13	0.721004	0.403	0.223	2.2758e-08	C0_iCAF
SNX9	5.88297e-13	0.414008	0.459	0.273	2.32689e-08	C0_iCAF
RPLP0	5.97156e-13	0.313719	0.994	0.961	2.36193e-08	C0_iCAF
SPRY1	6.32276e-13	0.459663	0.465	0.271	2.50084e-08	C0_iCAF
PLSCR4	7.34625e-13	0.388884	0.362	0.191	2.90566e-08	C0_iCAF
RPS24	8.28259e-13	0.304601	0.988	0.928	3.27601e-08	C0_iCAF
TMEM119	8.8022e-13	0.421269	0.324	0.166	3.48153e-08	C0_iCAF
APOL1	9.70834e-13	0.357176	0.312	0.153	3.83994e-08	C0_iCAF
EGFR	1.13505e-12	0.334374	0.262	0.119	4.48948e-08	C0_iCAF
AKAP12	1.2443e-12	0.491043	0.638	0.442	4.92156e-08	C0_iCAF
SLC3A2	1.4562e-12	0.440772	0.547	0.355	5.75972e-08	C0_iCAF
TIMP1	1.75414e-12	0.467722	0.985	0.904	6.93815e-08	C0_iCAF
GOLM1	1.89141e-12	0.337354	0.471	0.276	7.48108e-08	C0_iCAF
FGFR1	2.32421e-12	0.40249	0.468	0.284	9.19294e-08	C0_iCAF
EFHD2	2.49227e-12	0.343719	0.282	0.139	9.85768e-08	C0_iCAF
KLF6	2.60439e-12	0.47981	0.853	0.714	1.03011e-07	C0_iCAF
TXNIP	3.58212e-12	0.512442	0.691	0.487	1.41683e-07	C0_iCAF
FOXO3	3.69345e-12	0.344408	0.338	0.179	1.46087e-07	C0_iCAF
NR4A1	5.10596e-12	0.387892	0.809	0.594	2.01956e-07	C0_iCAF
FBXL14	5.14633e-12	0.707792	0.382	0.224	2.03553e-07	C0_iCAF
AMBRA1	5.79193e-12	0.277689	0.982	0.93	2.29088e-07	C0_iCAF
CITED2	6.7216e-12	0.716033	0.468	0.3	2.6586e-07	C0_iCAF
ZFP36L1	7.0723e-12	0.404872	0.903	0.78	2.79731e-07	C0_iCAF
PMP22	1.21269e-11	0.381375	0.776	0.598	4.79654e-07	C0_iCAF
HMCN1	1.33746e-11	0.258197	0.256	0.121	5.29006e-07	C0_iCAF
CSRNP1	1.34883e-11	0.367679	0.482	0.296	5.33504e-07	C0_iCAF
NEAT1	1.37208e-11	0.423401	0.821	0.659	5.42697e-07	C0_iCAF
RASD1	1.3913e-11	0.526961	0.4	0.228	5.50301e-07	C0_iCAF
OMD	1.42225e-11	0.309698	0.303	0.15	5.62544e-07	C0_iCAF
HEXB	1.48771e-11	0.377124	0.509	0.331	5.88433e-07	C0_iCAF
RBP1	1.77628e-11	0.357486	0.356	0.197	7.02571e-07	C0_iCAF
UBE2L6	1.82756e-11	0.322868	0.574	0.379	7.22857e-07	C0_iCAF
CD81	2.1257e-11	0.336348	0.976	0.815	8.4078e-07	C0_iCAF
DNAJA4	2.26592e-11	0.417945	0.324	0.175	8.96239e-07	C0_iCAF
ST3GAL4	2.32683e-11	0.402286	0.306	0.164	9.20332e-07	C0_iCAF
SF3B1	3.68937e-11	0.351245	0.862	0.715	1.45926e-06	C0_iCAF
TENT5A	3.77482e-11	0.429421	0.494	0.312	1.49305e-06	C0_iCAF
SLC20A1	4.03427e-11	0.359363	0.318	0.17	1.59568e-06	C0_iCAF
CXCL3	4.32166e-11	1.22437	0.306	0.172	1.70935e-06	C0_iCAF
SNHG8	5.46185e-11	0.387328	0.641	0.445	2.16033e-06	C0_iCAF
PLK3	5.484e-11	0.436205	0.35	0.199	2.16909e-06	C0_iCAF
CSF1	6.97537e-11	0.47808	0.347	0.197	2.75897e-06	C0_iCAF
HIC1	7.38877e-11	0.356686	0.291	0.15	2.92248e-06	C0_iCAF
NFIX	8.31231e-11	0.270088	0.262	0.129	3.28777e-06	C0_iCAF
DTWD1	9.04733e-11	0.419417	0.391	0.232	3.57849e-06	C0_iCAF
CD99	1.16084e-10	0.276406	0.932	0.795	4.59146e-06	C0_iCAF
NFIL3	1.20126e-10	0.35818	0.509	0.32	4.75136e-06	C0_iCAF
MCUB	1.2537e-10	0.342805	0.291	0.154	4.95875e-06	C0_iCAF
EFEMP2	1.41515e-10	0.316077	0.665	0.443	5.59736e-06	C0_iCAF
DDIT3	1.56298e-10	0.414062	0.429	0.269	6.18206e-06	C0_iCAF
DEPP1	1.81683e-10	0.658502	0.453	0.289	7.18609e-06	C0_iCAF
LGALS3BP	1.91241e-10	0.331047	0.859	0.727	7.56417e-06	C0_iCAF
PCBD1	1.94378e-10	0.350446	0.435	0.264	7.68822e-06	C0_iCAF
IFNGR1	2.06729e-10	0.328605	0.441	0.274	8.17677e-06	C0_iCAF
MRC2	2.41467e-10	0.322659	0.562	0.359	9.55075e-06	C0_iCAF
GAS5	3.61701e-10	0.317732	0.526	0.348	1.43064e-05	C0_iCAF
AGTRAP	4.12657e-10	0.356098	0.329	0.188	1.63218e-05	C0_iCAF
UGDH	5.27358e-10	0.46538	0.359	0.216	2.08586e-05	C0_iCAF
TCF7L2	5.63722e-10	0.304984	0.288	0.154	2.22969e-05	C0_iCAF
TSPAN4	5.82111e-10	0.377867	0.526	0.361	2.30243e-05	C0_iCAF
GXYLT2	6.03098e-10	0.254455	0.324	0.178	2.38543e-05	C0_iCAF
DIPK2A	7.25244e-10	0.379959	0.279	0.149	2.86856e-05	C0_iCAF
EMP1	7.45247e-10	0.317124	0.797	0.597	2.94768e-05	C0_iCAF
ARL4C	7.72109e-10	0.510889	0.3	0.169	3.05392e-05	C0_iCAF
LIMA1	7.77432e-10	0.392796	0.65	0.482	3.07498e-05	C0_iCAF
RBM39	8.06121e-10	0.342283	0.829	0.662	3.18845e-05	C0_iCAF
LAP3	8.08921e-10	0.454755	0.479	0.321	3.19953e-05	C0_iCAF
CRABP2	1.25629e-09	0.42138	0.365	0.218	4.969e-05	C0_iCAF
CACYBP	1.37588e-09	0.407361	0.618	0.465	5.44203e-05	C0_iCAF
ITPRIP	1.53433e-09	0.29655	0.256	0.133	6.06873e-05	C0_iCAF
ARGLU1	1.82102e-09	0.368349	0.521	0.353	7.20268e-05	C0_iCAF
CTSF	1.8423e-09	0.311177	0.382	0.231	7.28685e-05	C0_iCAF
ZBTB20	1.84297e-09	0.251155	0.432	0.265	7.28951e-05	C0_iCAF
SERPINE2	2.73203e-09	0.368548	0.368	0.225	0.00010806	C0_iCAF
SH3D19	2.79574e-09	0.307426	0.288	0.161	0.00011058	C0_iCAF
CSTB	2.9046e-09	0.366943	0.674	0.515	0.000114886	C0_iCAF
PPP1R15B	3.02465e-09	0.325835	0.356	0.21	0.000119634	C0_iCAF
MIS18BP1	3.5528e-09	0.277148	0.259	0.135	0.000140524	C0_iCAF
C2orf88	4.04287e-09	0.271419	0.332	0.195	0.000159908	C0_iCAF
SGCD	4.16004e-09	0.296861	0.256	0.137	0.000164542	C0_iCAF
MCL1	4.201e-09	0.435569	0.709	0.566	0.000166162	C0_iCAF
ALDH9A1	4.37723e-09	0.281569	0.309	0.179	0.000173133	C0_iCAF
XAF1	4.69139e-09	0.296917	0.547	0.376	0.000185559	C0_iCAF
SAP18	5.70431e-09	0.525671	0.788	0.651	0.000225622	C0_iCAF
MRPL18	5.83092e-09	0.479123	0.588	0.446	0.00023063	C0_iCAF
IFNGR2	6.29124e-09	0.329033	0.45	0.297	0.000248837	C0_iCAF
NAMPT	8.18164e-09	0.325565	0.426	0.274	0.000323608	C0_iCAF
ZNF267	8.45187e-09	0.559375	0.265	0.15	0.000334297	C0_iCAF
FNDC3A	1.23724e-08	0.293043	0.362	0.222	0.000489365	C0_iCAF
PRDM2	1.35777e-08	0.290345	0.306	0.177	0.000537041	C0_iCAF
GRINA	1.49184e-08	0.254812	0.497	0.342	0.000590069	C0_iCAF
AHI1	1.52502e-08	0.274425	0.268	0.147	0.00060319	C0_iCAF
MOB4	1.59826e-08	0.389406	0.353	0.218	0.00063216	C0_iCAF
CLIP3	1.80269e-08	0.252178	0.256	0.139	0.00071302	C0_iCAF
FAS	1.82663e-08	0.320781	0.362	0.227	0.000722488	C0_iCAF
MSC	2.36214e-08	0.409249	0.297	0.182	0.000934297	C0_iCAF
MSX1	2.4701e-08	0.309703	0.329	0.198	0.000976998	C0_iCAF
STAT1	3.00132e-08	0.382474	0.626	0.488	0.00118711	C0_iCAF
RLF	3.23456e-08	0.309586	0.312	0.185	0.00127937	C0_iCAF
ENSG00000290032	4.32149e-08	0.394414	0.371	0.236	0.00170928	C0_iCAF
RNF149	4.88932e-08	0.267533	0.347	0.213	0.00193387	C0_iCAF
CREB5	5.38302e-08	0.346758	0.309	0.189	0.00212914	C0_iCAF
RALA	6.45919e-08	0.428243	0.444	0.318	0.0025548	C0_iCAF
TGFB3	9.53904e-08	0.413097	0.418	0.293	0.00377298	C0_iCAF
P4HA1	1.15112e-07	0.404226	0.435	0.302	0.00455303	C0_iCAF
PLAUR	1.28832e-07	0.258592	0.503	0.34	0.00509567	C0_iCAF
CISD1	2.06231e-07	0.338437	0.382	0.26	0.00815706	C0_iCAF
GLT8D2	2.52888e-07	0.277451	0.418	0.276	0.0100025	C0_iCAF
RPL39	2.56197e-07	0.260031	0.935	0.837	0.0101333	C0_iCAF
TMEM9B	2.71932e-07	0.312495	0.25	0.146	0.0107557	C0_iCAF
OSBPL8	2.8873e-07	0.380095	0.453	0.327	0.0114201	C0_iCAF
TUBB2A	3.12176e-07	0.589526	0.359	0.25	0.0123475	C0_iCAF
EEF1B2	4.12615e-07	0.290191	0.906	0.811	0.0163202	C0_iCAF
ANKRD10	4.58919e-07	0.291907	0.491	0.35	0.0181516	C0_iCAF
KDSR	5.1166e-07	0.273431	0.312	0.192	0.0202377	C0_iCAF
SGCE	5.95154e-07	0.256783	0.515	0.379	0.0235401	C0_iCAF
ERRFI1	6.13379e-07	0.516994	0.403	0.286	0.024261	C0_iCAF
EPSTI1	7.81371e-07	0.292529	0.359	0.235	0.0309056	C0_iCAF
LMO4	7.93308e-07	0.383562	0.509	0.393	0.0313777	C0_iCAF
TRIB1	8.28577e-07	0.377258	0.329	0.208	0.0327727	C0_iCAF
WSB1	1.08623e-06	0.284249	0.456	0.332	0.0429636	C0_iCAF
